# Supplementary material for: Association between the C-reactive protein–albumin–lymphocyte (CALLY) index and osteoarthritis prevalence: a cross-sectional study of American adults based on NHANES
Source: Front Nutr. 2025 Dec 15;12:1710682. doi: 10.3389/fnut.2025.1710682 (PMC12746644; doi:10.3389/fnut.2025.1710682)
Supplement: Supplementary file 1 [file Table_1.XLSX]

## Sheet: Sheet 1
seqn	age	sex	education	smoke	diabetes	bmi	drink	albumin	lym	crp	oa	cally	hbp	cally_quartile	oa_bin
26134	60	male	4	no	no	23.03	no	45.2	1.31	18.63	yes	0.317831	yes	Q1	1
83972	57	male	4	yes	no	27.04	no	44.3	2.59	0.67	yes	17.1249	yes	Q4	1
16666	57	male	3	no	no	24.24	no	47.9	1.13	0.33	yes	16.4021	yes	Q4	1
33516	55	female	1	no	no	26.64	no	38.7	1.1	1.3	yes	3.27462	no	Q1	1
44381	54	female	5	no	no	24.97	no	43.4	0.71	7.35	yes	0.419238	no	Q1	1
17510	54	male	2	yes	no	24.22	no	43	1.67	0.76	yes	9.44868	no	Q3	1
36655	59	male	2	no	no	22.86	yes	42.4	1.13	1.18	yes	4.06034	no	Q2	1
50393	57	female	4	no	no	25.71	no	44.1	1.48	0.44	yes	14.8336	no	Q4	1
12464	56	male	4	no	no	26.89	no	33.9	0.88	3.72	yes	0.801935	yes	Q1	1
71947	52	male	1	no	no	16.33	no	35	2.07	0.93	yes	7.79032	yes	Q3	1
73880	55	male	5	yes	no	33.06	yes	44.5	1.63	3.02	yes	2.40182	yes	Q1	1
29055	60	male	5	yes	yes	31.62	yes	41.2	1.82	2.9	yes	2.58566	yes	Q1	1
42175	63	male	3	no	no	22.04	no	36.4	1.04	0.26	yes	14.56	yes	Q4	1
14029	48	female	4	no	no	26.35	no	40.5	2.32	2.73	yes	3.44176	no	Q1	1
52512	50	male	5	no	yes	25.35	yes	44.7	2	0.85	yes	10.5176	yes	Q3	1
45066	54	male	1	no	no	25.69	no	42.3	1.7	4.57	yes	1.57352	yes	Q1	1
56603	54	female	3	no	no	24.03	no	41.4	1.46	0.89	yes	6.79146	yes	Q3	1
87673	60	female	1	no	no	22.27	no	43.7	2.12	0.8	yes	11.5805	yes	Q4	1
90926	55	female	2	no	no	25.33	no	45.3	1.26	1.69	yes	3.3774	yes	Q1	1
55922	63	male	4	no	no	30.78	no	48.4	2	0.56	yes	17.2857	yes	Q4	1
35754	63	female	4	no	no	22.31	no	44.7	1.64	1.84	yes	3.98413	no	Q2	1
95627	62	male	4	yes	no	31.22	no	44.8	2.02	0.61	yes	14.8354	yes	Q4	1
94133	60	female	3	no	yes	23.5	no	45.1	1.96	5.48	yes	1.61307	no	Q1	1
11837	38	male	2	no	no	22.49	no	43.6	2.39	33.59	yes	0.310223	no	Q1	1
23430	59	male	4	no	no	21.97	no	42.8	1.52	1.12	yes	5.80857	no	Q2	1
12808	59	female	5	no	no	24.78	no	39.6	1.03	8.81	yes	0.462974	no	Q1	1
56246	56	male	5	no	no	28.33	yes	41.9	2.05	0.82	yes	10.475	yes	Q3	1
65189	48	female	3	no	no	30.11	no	40.1	2.2	3.37	yes	2.6178	no	Q1	1
57046	56	male	1	yes	no	27.76	yes	42.5	1.55	5.53	yes	1.19123	yes	Q1	1
58621	54	male	5	no	no	26.12	no	40.3	1.84	0.34	yes	21.8094	yes	Q4	1
83406	61	male	4	no	no	31.14	yes	38.9	1.42	1.99	yes	2.77578	no	Q1	1
40458	62	female	2	no	no	26.49	no	43.5	1.77	4.14	yes	1.85978	yes	Q1	1
46200	56	female	3	no	yes	24.44	no	44.2	1.72	0.58	yes	13.1076	yes	Q4	1
92924	60	male	5	yes	no	20.69	yes	43.2	1.71	0.55	yes	13.4313	yes	Q4	1
97459	54	female	5	no	no	19.84	no	44.1	1.31	1.99	yes	2.90307	no	Q1	1
67893	57	female	5	no	no	34.44	no	47	1.41	0.59	yes	11.2322	yes	Q4	1
24331	53	female	5	no	no	29.05	yes	43.1	1.22	4.44	yes	1.18428	no	Q1	1
89203	59	male	5	yes	no	32.41	yes	41.6	1.38	4.43	yes	1.29589	no	Q1	1
81676	59	male	3	no	no	23.66	no	42.6	1.22	0.51	yes	10.1906	no	Q3	1
55390	71	female	1	no	no	23.83	no	39.8	1.3	32.52	yes	0.159102	no	Q1	1
31675	55	female	2	no	no	29.38	no	45.5	2.02	0.84	yes	10.9417	no	Q4	1
23756	60	female	5	no	no	27.64	no	36.3	0.78	20	yes	0.14157	yes	Q1	1
92273	65	female	2	no	no	26.08	no	43	1.76	6.54	yes	1.15719	yes	Q1	1
48359	62	male	4	no	no	25.95	no	40.8	1.36	0.93	yes	5.96645	no	Q2	1
47530	56	female	2	no	no	25.98	no	43.9	1.65	0.7	yes	10.3479	no	Q3	1
72057	62	female	2	no	no	25.3	no	45.5	1.64	1.14	yes	6.54561	no	Q3	1
29034	77	female	4	no	no	24.44	no	39	1.39	1.85	yes	2.93027	yes	Q1	1
53309	62	female	4	no	no	24.97	no	43.7	2.28	1	yes	9.9636	no	Q3	1
32326	54	male	5	no	no	29.05	no	37.9	1.65	2.28	yes	2.74276	no	Q1	1
53776	54	male	4	yes	no	27.63	yes	39.8	2.15	4.49	yes	1.90579	yes	Q1	1
27099	69	female	3	no	no	33.65	no	42.9	2.17	2.26	yes	4.11916	no	Q2	1
94790	72	female	5	no	no	27.22	yes	46.9	2.27	1.23	yes	8.65553	yes	Q3	1
23763	76	female	5	no	no	24.61	no	44.5	1.99	0.81	yes	10.9327	yes	Q4	1
92362	72	female	2	no	no	30.11	no	45.3	1.24	0.24	yes	23.405	yes	Q4	1
49628	70	female	5	no	no	27.06	no	42.7	2.62	16.36	yes	0.683826	yes	Q1	1
84138	24	male	1	no	no	26.67	no	39.5	2.26	20.4	yes	0.437598	yes	Q1	1
25428	70	male	2	no	no	20.2	yes	40.8	1.52	1.09	yes	5.68954	no	Q2	1
35272	42	male	5	yes	yes	24.3	no	43.7	1.27	5.39	yes	1.02967	no	Q1	1
32417	75	male	5	yes	no	22.09	no	40.8	4.23	1.25	yes	13.8067	no	Q4	1
80577	60	female	3	no	no	27.47	no	41.8	2.57	4.46	yes	2.40865	yes	Q1	1
47700	73	female	2	no	yes	20.76	no	41.2	2.02	1.69	yes	4.9245	no	Q2	1
57533	68	male	2	yes	yes	24.46	no	37.8	1.83	19.63	yes	0.352389	no	Q1	1
88709	66	female	5	no	no	25.9	no	39.6	1.64	2.85	yes	2.27874	no	Q1	1
15952	80	female	3	no	no	22.22	no	43	3.09	1.05	yes	12.6543	yes	Q4	1
80025	77	female	3	no	yes	23.44	no	43.2	1.19	0.91	yes	5.64923	no	Q2	1
74030	61	male	2	no	yes	26.57	no	41.7	1.61	2.9	yes	2.31507	no	Q1	1
62706	66	male	1	no	no	24.22	no	42	2.39	0.88	yes	11.4068	yes	Q4	1
51913	73	male	1	yes	no	19.03	yes	39.1	1.61	6.04	yes	1.04224	yes	Q1	1
15986	56	female	3	no	no	29.3	no	38.5	0.93	1.1	yes	3.255	no	Q1	1
61017	55	male	1	no	no	27.55	no	45.6	2.79	0.99	yes	12.8509	yes	Q4	1
70489	63	female	3	no	no	24.84	no	43.1	1.93	20.69	yes	0.402044	yes	Q1	1
96471	65	female	5	no	no	27.55	no	40.6	1.82	20	yes	0.36946	yes	Q1	1
30487	70	male	5	yes	no	25.71	yes	42	1.5	0.71	yes	8.87324	no	Q3	1
85289	54	female	3	no	no	27.34	no	40.3	1.4	1.07	yes	5.2729	no	Q2	1
60659	59	female	4	no	no	29.14	no	38.9	1.66	12.96	yes	0.498256	yes	Q1	1
50940	59	female	1	no	no	27.06	no	40	1.32	1.27	yes	4.15748	yes	Q2	1
25467	70	female	5	no	no	21.78	no	43	2.03	0.6	yes	14.5483	no	Q4	1
25814	71	female	4	no	yes	25.95	no	49.6	1.22	26.6	yes	0.227489	yes	Q1	1
62284	57	male	4	yes	no	26.99	yes	44.9	0.94	32.1	yes	0.131483	yes	Q1	1
11581	58	male	5	yes	no	35.43	yes	39.5	1.7	0.77	yes	8.72078	yes	Q3	1
14968	67	female	4	no	yes	29.97	no	38.9	1.47	31.38	yes	0.182228	yes	Q1	1
75571	60	male	1	no	no	23.88	yes	45.5	1.73	0.25	yes	31.486	yes	Q4	1
30970	69	male	5	no	no	24.49	no	40.3	2.02	1.73	yes	4.70555	no	Q2	1
52087	69	female	1	no	no	19.13	no	43.8	1	0.8	yes	5.475	no	Q2	1
23503	57	female	3	no	no	28.34	no	41.1	2.04	3.21	yes	2.61196	yes	Q1	1
50403	55	male	4	yes	no	25.95	yes	48.4	2.88	1.67	yes	8.34683	yes	Q3	1
53220	59	male	5	no	no	28.47	no	41.1	1.35	0.5	yes	11.097	no	Q4	1
31593	73	female	1	no	no	25.78	no	44	2.67	5.64	yes	2.08298	yes	Q1	1
49388	59	female	1	no	no	25.33	no	46	1.28	0.51	yes	11.5451	yes	Q4	1
56729	60	female	5	no	no	20.2	no	37	1.24	11.57	yes	0.396543	yes	Q1	1
99953	60	male	3	yes	yes	24.91	yes	40.6	3.68	2.6	yes	5.74646	yes	Q2	1
99273	76	female	1	no	no	30.49	no	35.2	1.2	11.5	yes	0.367304	yes	Q1	1
77052	62	male	2	yes	no	29.38	no	42.9	1.63	2.58	yes	2.71035	no	Q1	1
41168	61	female	1	no	no	29.14	no	42.5	1.6	3.5	yes	1.94286	no	Q1	1
46684	67	female	5	no	yes	27.11	no	41	2.32	6.07	yes	1.56705	yes	Q1	1
89113	79	female	5	no	yes	21.76	no	36.5	1.28	0.6	yes	7.78667	yes	Q3	1
36316	62	male	1	no	yes	27.64	no	41.1	2.07	12.5	yes	0.680616	no	Q1	1
69340	76	female	5	no	yes	26.5	no	40.6	2.38	12.6	yes	0.766889	no	Q1	1
78794	64	male	5	no	no	27.04	no	40	1.59	0.34	yes	18.7059	no	Q4	1
82412	58	female	3	no	no	25.24	no	40.4	1.83	0.99	yes	7.46788	no	Q3	1
29850	74	male	1	no	no	26.17	no	40	1.92	0.92	yes	8.34783	yes	Q3	1
26132	62	female	3	yes	no	26.17	no	39.9	2.48	12	yes	0.8246	no	Q1	1
36361	63	female	5	no	no	29.58	no	45.1	1.81	1.18	yes	6.91788	no	Q3	1
33769	70	male	4	no	no	26.63	no	43.6	1.66	1	yes	7.2376	no	Q3	1
85287	74	male	2	yes	yes	29.41	yes	42.5	1.91	2.58	yes	3.14632	yes	Q1	1
91900	58	female	5	no	yes	24.97	no	44.7	1.3	15.08	yes	0.385345	yes	Q1	1
23552	68	female	5	no	no	23.83	no	41.4	2.12	3.65	yes	2.4046	yes	Q1	1
46922	74	male	4	no	no	24.22	no	40.9	1.18	0.4	yes	12.0655	yes	Q4	1
83906	62	female	4	no	yes	31.25	no	37.6	1.84	9.7	yes	0.713237	yes	Q1	1
78485	55	female	1	no	no	24.61	no	43	2.08	0.3	yes	29.8133	yes	Q4	1
54796	62	female	4	no	no	27.53	no	45.8	1.94	10.36	yes	0.857645	yes	Q1	1
11371	54	female	5	no	no	24.97	no	43.2	1.71	14.67	yes	0.503558	no	Q1	1
73237	50	female	3	no	no	31.22	no	43.2	2.03	1.92	yes	4.5675	no	Q2	1
84479	72	female	5	no	yes	23.88	no	40.4	1.02	0.87	yes	4.73655	yes	Q2	1
77425	67	female	2	no	no	24.44	no	42.1	3.37	1.39	yes	10.207	no	Q3	1
69750	64	female	5	no	no	21.48	no	40.3	1.51	0.25	yes	24.3412	yes	Q4	1
11155	76	female	3	no	no	23.31	no	43.4	2.62	0.31	yes	36.68	no	Q4	1
12516	68	female	5	no	no	35.7	no	39.6	1.38	2.55	yes	2.14306	yes	Q1	1
90605	67	male	1	no	no	25.06	no	41.9	0.95	1.12	yes	3.55402	yes	Q2	1
33226	69	male	1	no	no	25.1	no	43.9	1.1	0.21	yes	22.9952	yes	Q4	1
66226	69	female	4	no	no	22.04	no	41.9	1.31	4.09	yes	1.34203	no	Q1	1
89861	70	male	5	yes	no	25.61	yes	40.2	1.94	0.2	yes	38.994	no	Q4	1
24153	62	female	5	no	yes	29.33	no	42.4	2.85	2.45	yes	4.93224	yes	Q2	1
21951	62	female	3	no	no	28.94	no	41.1	1.94	16.47	yes	0.484117	yes	Q1	1
97379	69	female	5	no	no	30.82	no	44.3	1.36	13.43	yes	0.448608	yes	Q1	1
89267	72	male	4	yes	no	25.83	yes	43	2.57	0.42	yes	26.3119	yes	Q4	1
45208	76	female	3	no	no	14.95	no	39.3	2.19	14.28	yes	0.60271	no	Q1	1
34798	57	female	5	no	no	21.83	no	45	1.01	2.48	yes	1.83266	no	Q1	1
71269	61	female	3	no	no	30.22	no	41.3	2.42	1.84	yes	5.43185	no	Q2	1
88807	59	female	5	no	no	28.4	no	46.5	2.11	1.63	yes	6.01933	no	Q2	1
51236	60	female	3	no	no	26.04	no	41.6	1.63	9.4	yes	0.721362	yes	Q1	1
76941	63	female	5	no	no	24.97	no	40.6	2.39	1.37	yes	7.08277	no	Q3	1
27002	64	male	3	no	no	26.12	no	40.8	1.53	0.89	yes	7.01393	yes	Q3	1
67599	68	female	5	no	yes	26.67	no	41.9	2.21	2.94	yes	3.14963	yes	Q1	1
56126	81	male	3	yes	no	23.94	no	39	1.7	4.25	yes	1.56	no	Q1	1
97248	65	male	1	no	no	24.51	no	43.2	2.19	1.12	yes	8.44714	yes	Q3	1
14832	69	female	5	no	yes	28.76	no	44.3	1.7	0.37	yes	20.3541	no	Q4	1
93831	59	female	2	no	no	30.82	no	42.3	2.59	0.39	yes	28.0915	no	Q4	1
83424	55	female	3	no	no	30.84	no	43.4	1.83	1.18	yes	6.73068	no	Q3	1
46041	71	female	5	no	yes	28.89	no	43.6	1.72	3.44	yes	2.18	yes	Q1	1
68230	74	female	1	no	yes	23.5	no	40.2	1.67	8.84	yes	0.759434	yes	Q1	1
41562	59	female	1	no	no	30.43	no	39.1	1.21	0.85	yes	5.566	no	Q2	1
83917	71	male	4	no	no	26.22	no	44.7	1.45	0.78	yes	8.30962	no	Q3	1
48678	56	male	4	yes	no	26.12	yes	45.9	1.77	1.52	yes	5.34493	no	Q2	1
66792	57	female	2	no	no	29.3	no	43.7	2.19	5.95	yes	1.60845	no	Q1	1
65462	77	male	4	yes	no	23.11	yes	43.8	1.06	0.56	yes	8.29071	no	Q3	1
96460	61	male	3	no	no	29.41	no	46	1.08	2.19	yes	2.26849	yes	Q1	1
61716	73	female	1	no	no	23.73	no	39.7	1.11	15	yes	0.29378	yes	Q1	1
71671	67	male	2	no	no	25.56	no	46.7	1.7	1.14	yes	6.96404	yes	Q3	1
89633	62	male	5	no	no	23.95	no	41.6	1.08	0.24	yes	18.72	no	Q4	1
57894	74	female	5	no	no	25.39	no	39.7	2.24	2.84	yes	3.13127	no	Q1	1
12257	51	female	5	no	no	26.37	no	40.5	1.09	2.71	yes	1.62897	yes	Q1	1
60694	62	male	4	yes	no	23.66	yes	43.6	2.17	0.51	yes	18.5514	no	Q4	1
75135	60	female	5	no	no	19.53	no	39.2	0.77	20	yes	0.15092	yes	Q1	1
69008	77	male	5	yes	yes	21.48	yes	40.5	1.1	1.13	yes	3.94248	no	Q2	1
76439	64	female	3	no	no	26.57	no	38.1	1.84	1.86	yes	3.76903	no	Q2	1
19556	55	female	2	no	no	26.17	no	42.5	1.37	0.2	yes	29.1125	yes	Q4	1
84617	54	female	4	no	no	36.89	no	42.6	1.39	0.9	yes	6.57933	yes	Q3	1
24194	71	female	2	no	yes	23.62	no	43.5	2.35	0.65	yes	15.7269	yes	Q4	1
63745	64	female	2	no	no	29.3	no	40.7	2.71	3.11	yes	3.54653	no	Q2	1
12483	71	female	3	no	no	32.85	no	40.9	3	1.83	yes	6.70492	no	Q3	1
32451	69	female	5	no	no	24.77	no	42.9	1.78	67.76	yes	0.112695	no	Q1	1
25882	57	female	2	no	no	23.88	no	42.7	1.96	4.49	yes	1.86396	no	Q1	1
45204	74	female	4	no	no	26.67	no	41.8	1.65	3.38	yes	2.04053	no	Q1	1
75300	76	female	1	no	no	20.96	no	34.8	1.26	1.6	yes	2.7405	no	Q1	1
54360	66	female	2	no	no	25.35	no	40.9	1.09	2.42	yes	1.84219	no	Q1	1
37282	67	female	5	no	no	31.99	no	36.4	1.22	2.57	yes	1.72794	no	Q1	1
68280	68	female	4	no	no	27.29	no	41.9	1.86	0.73	yes	10.6759	yes	Q4	1
71751	67	female	1	no	no	29.36	no	45.7	1.27	1.64	yes	3.53896	yes	Q2	1
71083	60	male	3	no	no	29.38	no	41.3	1.24	7.3	yes	0.701534	yes	Q1	1
34246	50	male	5	no	no	24.68	yes	42.9	1.29	0.69	yes	8.02043	yes	Q3	1
40373	75	female	5	no	no	27.34	no	41.5	1.93	1.24	yes	6.45927	yes	Q2	1
87683	69	female	3	no	no	35.56	no	48.6	3.6	1.6	yes	10.935	yes	Q4	1
99106	48	male	1	no	no	23.38	no	44.4	1.38	2.05	yes	2.98888	no	Q1	1
30004	68	male	5	no	yes	31.14	no	18.7	1.7	1.13	yes	2.81327	yes	Q1	1
55515	55	female	5	no	no	29.97	no	45.5	1.62	1.06	yes	6.95377	yes	Q3	1
84987	62	female	1	no	no	24.03	no	42.6	1.22	0.67	yes	7.75701	no	Q3	1
36860	68	female	3	no	no	27.94	no	42	2.01	0.27	yes	31.2667	no	Q4	1
48672	63	male	4	yes	no	27.68	yes	44.8	1.51	1.11	yes	6.09441	yes	Q2	1
39880	75	female	2	yes	no	24.03	no	39.6	1.41	2.78	yes	2.00849	yes	Q1	1
23324	72	female	4	no	no	26.67	no	42.3	2.02	4.32	yes	1.97792	yes	Q1	1
41247	69	male	5	no	no	26.03	no	43.7	1.15	0.89	yes	5.64663	no	Q2	1
99045	71	female	3	no	no	34.17	no	44.2	2.74	1.77	yes	6.84226	yes	Q3	1
36104	73	male	2	no	no	23.44	no	43.1	1.76	0.27	yes	28.0948	yes	Q4	1
18362	62	female	2	no	no	32.05	no	41.8	1.32	2.01	yes	2.74507	yes	Q1	1
12926	74	female	5	no	yes	28.23	no	42.2	1.44	5.37	yes	1.13162	yes	Q1	1
10904	77	male	1	no	no	22.72	no	42	0.92	10.3	yes	0.375146	yes	Q1	1
36154	73	male	5	no	no	22.14	no	44.4	2.05	11.78	yes	0.772666	yes	Q1	1
42182	70	male	4	no	no	27.78	no	39.5	1.89	2.99	yes	2.49682	yes	Q1	1
65632	47	male	5	yes	no	25.54	yes	43.2	2.07	0.7	yes	12.7749	no	Q4	1
35940	53	male	1	no	yes	24.22	no	42.7	2.47	0.68	yes	15.5101	yes	Q4	1
90252	52	female	3	no	no	31.96	no	43.5	2.53	0.22	yes	50.025	no	Q4	1
28203	59	female	2	no	no	29.38	no	38.7	1.57	7.28	yes	0.834602	yes	Q1	1
30226	77	female	5	no	yes	31.64	no	41.2	1.51	0.71	yes	8.76225	yes	Q3	1
53946	62	female	2	no	no	29.3	no	43	2.41	2.12	yes	4.88821	yes	Q2	1
61412	60	female	5	no	no	27.34	no	43.9	2.54	2.19	yes	5.0916	yes	Q2	1
33393	70	female	3	no	yes	24.03	no	40.7	1.38	2.14	yes	2.62458	yes	Q1	1
23714	64	female	4	no	yes	23.32	no	39.5	1.31	0.56	yes	9.24018	yes	Q3	1
32683	62	male	5	yes	yes	22.89	yes	44.2	1.74	0.77	yes	9.98805	yes	Q3	1
61545	57	female	1	no	no	36.05	no	41.8	2.15	9.44	yes	0.952013	no	Q1	1
96296	61	female	3	no	no	27.06	no	42.8	2.46	1.62	yes	6.49926	no	Q2	1
83060	68	male	5	yes	yes	27.34	yes	39.2	1.3	0.26	yes	19.6	yes	Q4	1
19117	67	male	2	yes	no	23.03	yes	41.1	1.68	0.56	yes	12.33	no	Q4	1
86912	60	female	5	no	no	27.34	no	45	3.39	6.51	yes	2.34332	yes	Q1	1
62176	67	female	3	no	no	21.48	no	47.5	1.95	3.99	yes	2.32143	no	Q1	1
41517	62	male	3	yes	no	21.99	yes	41.7	0.97	15.3	yes	0.264373	yes	Q1	1
79654	57	female	2	no	no	25.9	no	36	0.96	12	yes	0.288	no	Q1	1
18759	57	male	4	yes	no	23.15	yes	41.7	2.19	5.84	yes	1.56375	no	Q1	1
11960	58	female	1	no	no	25.24	no	39.2	1.14	16	yes	0.2793	no	Q1	1
60128	74	female	5	no	yes	28.76	no	39	1.45	16.2	yes	0.349074	yes	Q1	1
24618	63	female	3	no	no	25.78	no	46.5	2.05	1.18	yes	8.07839	yes	Q3	1
59678	72	male	2	no	no	24.39	yes	39.1	1.5	4.6	yes	1.275	yes	Q1	1
12399	68	female	4	no	yes	21.45	no	42.4	2.93	4	yes	3.1058	no	Q1	1
99979	67	female	5	no	no	33.2	no	43.5	1.9	3.62	yes	2.28315	yes	Q1	1
61375	61	male	5	yes	no	24.22	yes	41.8	1.66	3.5	yes	1.98251	yes	Q1	1
35611	58	male	3	yes	no	34.48	yes	43.7	1.96	1.03	yes	8.31573	no	Q3	1
87912	71	female	1	no	no	16.65	no	39.1	1.34	3.42	yes	1.53199	yes	Q1	1
76222	59	male	2	no	no	29.4	no	44.4	2.04	2	yes	4.5288	yes	Q2	1
80699	56	male	1	yes	yes	30.42	yes	43.9	1.66	4	yes	1.82185	no	Q1	1
95529	69	male	3	no	yes	21.97	no	42.9	1.08	1.4	yes	3.30943	yes	Q1	1
30923	59	female	3	no	yes	30.22	no	41.8	1.54	1.55	yes	4.15303	yes	Q2	1
10928	63	female	2	no	no	30.12	no	42.6	1.71	6.82	yes	1.06812	no	Q1	1
48779	64	female	3	no	no	23.88	no	39.5	2.65	5.99	yes	1.7475	no	Q1	1
40172	71	female	4	no	no	16.65	no	38.9	1.65	4.87	yes	1.31797	yes	Q1	1
20168	59	female	2	no	no	24.92	no	39.8	1.71	2.49	yes	2.73325	yes	Q1	1
92759	71	female	2	no	no	25.71	no	44.4	1.49	1.63	yes	4.05865	yes	Q2	1
27414	69	female	5	no	no	22.58	no	47.6	1.28	0.31	yes	19.6542	no	Q4	1
91369	65	female	5	no	yes	26.95	no	47	1.27	6	yes	0.994833	yes	Q1	1
75031	57	female	5	no	no	29.14	no	41.1	1.59	0.5	yes	13.0698	no	Q4	1
85943	63	male	2	yes	no	35.51	yes	44.1	1.48	1.02	yes	6.39882	no	Q2	1
66771	50	female	4	no	no	29.56	no	42.2	1.24	3.2	yes	1.63525	yes	Q1	1
94583	71	male	2	yes	no	20.28	yes	42.2	2.08	8.42	yes	1.04247	no	Q1	1
96550	62	male	3	yes	yes	27.81	yes	45.9	1.51	1.33	yes	5.2112	no	Q2	1
18615	69	male	5	no	no	27.44	no	43.5	1.29	0.95	yes	5.90684	no	Q2	1
32149	76	female	1	no	no	27.34	no	44.7	1.42	4.43	yes	1.43282	yes	Q1	1
91887	57	female	4	no	no	27.41	no	42.7	1.69	1.97	yes	3.6631	no	Q2	1
37237	73	male	4	no	yes	25.73	yes	45.8	1.07	7	yes	0.700086	yes	Q1	1
43802	58	female	4	no	yes	28.81	no	45.5	1.46	0.33	yes	20.1303	yes	Q4	1
85131	50	female	1	yes	no	24.46	no	36.2	1.08	2	yes	1.9548	no	Q1	1
14711	52	female	5	no	no	24.97	no	42.6	1.84	6	yes	1.3064	no	Q1	1
60845	71	female	4	no	yes	27.7	no	43	1.7	2.01	yes	3.63682	yes	Q2	1
39899	53	female	1	no	no	30.04	no	41	2.06	0.92	yes	9.18043	yes	Q3	1
62593	59	female	5	no	no	21.51	no	42	1.67	1.06	yes	6.61698	no	Q3	1
77851	76	female	3	no	no	30.49	no	33.8	1.44	2.41	yes	2.01959	no	Q1	1
65867	67	female	3	no	no	22.86	no	40.6	1.43	2.08	yes	2.79125	yes	Q1	1
94104	69	female	5	no	no	25.44	no	41.2	1.41	5.27	yes	1.10231	yes	Q1	1
34284	71	male	3	yes	no	26.53	yes	40.5	1.26	1.14	yes	4.47632	yes	Q2	1
11615	60	female	2	no	no	26.17	no	43.6	1.35	3.75	yes	1.5696	no	Q1	1
59570	75	male	5	yes	no	25.95	yes	35	1.24	0.63	yes	6.88889	yes	Q3	1
91333	55	female	1	no	no	26.18	no	49.1	2.2	1.66	yes	6.50723	no	Q3	1
24876	53	female	4	no	yes	32.05	no	44.7	2.18	2.55	yes	3.82141	yes	Q2	1
21745	74	male	3	yes	no	24.22	yes	43.4	1.75	0.24	yes	31.6458	yes	Q4	1
39574	66	female	5	no	no	22.03	no	41.3	1.79	0.68	yes	10.8716	no	Q4	1
24632	64	female	3	no	yes	23.44	no	42.4	2.2	0.56	yes	16.6571	yes	Q4	1
30873	63	female	1	no	no	27.73	no	42.2	2	0.77	yes	10.961	no	Q4	1
66174	49	female	2	no	no	19.53	no	40.3	1.92	3.13	yes	2.47208	no	Q1	1
65066	70	female	3	no	no	27.18	no	46.5	1.63	0.56	yes	13.5348	yes	Q4	1
47445	61	female	4	no	yes	25.39	no	37.1	2.07	0.82	yes	9.36549	no	Q3	1
66176	62	female	1	no	no	26.35	no	43.7	1.87	1.03	yes	7.93388	yes	Q3	1
29689	66	female	5	no	no	22.89	no	43.9	1.92	1.6	yes	5.268	no	Q2	1
75894	53	female	3	no	no	30.49	no	36	2.2	15.4	yes	0.514286	yes	Q1	1
62297	66	female	5	no	yes	29.14	no	42.2	1.68	0.89	yes	7.96584	yes	Q3	1
61423	61	female	5	no	no	25.04	no	38.8	1.78	2.06	yes	3.35262	yes	Q1	1
86811	56	male	4	yes	yes	24.8	yes	44	1.51	1.73	yes	3.84046	yes	Q2	1
28056	70	female	3	no	no	25.39	no	40.2	0.93	23.1	yes	0.161844	no	Q1	1
57169	63	female	5	no	no	24.77	no	42.2	1.33	1.01	yes	5.55703	no	Q2	1
14882	72	female	4	no	no	23.88	no	41.9	1.67	2.88	yes	2.42962	no	Q1	1
30716	74	female	5	no	no	26.16	no	48.3	2.08	0.99	yes	10.1479	no	Q3	1
37591	76	female	2	no	no	19.53	no	43.2	1.95	0.76	yes	11.0842	no	Q4	1
31488	65	male	3	yes	no	29.39	yes	43.2	1.77	1.14	yes	6.70737	no	Q3	1
57219	63	female	2	no	no	33.3	no	39.1	2.56	0.96	yes	10.4267	no	Q3	1
32691	55	male	5	no	no	27.08	no	42.9	1.02	1.4	yes	3.12557	yes	Q1	1
67742	61	female	3	no	yes	28	no	44.6	1.51	2.17	yes	3.1035	yes	Q1	1
32106	60	male	2	no	no	22.49	no	41.6	1.25	0.8	yes	6.5	yes	Q2	1
99956	70	male	5	yes	no	28.72	yes	40.7	1.08	2.3	yes	1.91113	yes	Q1	1
26569	59	female	4	no	no	29.69	no	44.4	1.71	1.68	yes	4.51929	yes	Q2	1
21838	61	female	3	no	yes	28.25	no	41.2	2.76	3.13	yes	3.63297	yes	Q2	1
48692	58	male	5	no	yes	28.37	no	43.1	2.7	0.36	yes	32.325	yes	Q4	1
87231	56	female	5	no	no	24.34	no	43.4	1.96	0.5	yes	17.0128	yes	Q4	1
97124	72	female	2	no	yes	29.3	no	43.1	1.69	2.53	yes	2.87901	no	Q1	1
45202	66	female	1	no	no	32.05	no	41.1	1.74	0.68	yes	10.5168	no	Q3	1
27080	68	male	1	yes	no	22.49	yes	40.6	1.8	8.51	yes	0.858754	no	Q1	1
84292	55	female	3	no	yes	25.06	no	42.9	1.53	0.74	yes	8.86986	yes	Q3	1
31059	76	male	2	yes	no	23.84	no	38.8	1.46	0.54	yes	10.4904	no	Q3	1
79862	69	male	3	no	no	23.84	yes	46.2	2.03	1.6	yes	5.86163	yes	Q2	1
97029	74	male	5	yes	yes	22.49	yes	40.8	1.96	1.44	yes	5.55333	no	Q2	1
37876	70	female	5	no	no	24.14	no	40	2.82	4.51	yes	2.50111	no	Q1	1
52399	73	female	3	no	yes	22.66	no	38.2	2.02	2.01	yes	3.839	no	Q2	1
85491	53	female	3	no	no	24.97	no	42.4	1.83	0.34	yes	22.8212	yes	Q4	1
97555	60	male	2	no	no	25.18	yes	42.8	1.67	1.83	yes	3.90579	yes	Q2	1
10824	63	female	3	no	no	29.9	no	39.7	1.44	1.23	yes	4.6478	yes	Q2	1
86950	75	female	5	no	yes	26.67	no	41.3	1.91	0.85	yes	9.28035	yes	Q3	1
17259	63	female	2	no	no	24.17	no	41.8	1.25	4.65	yes	1.12366	no	Q1	1
30366	73	female	3	no	no	27.77	no	44.5	2.54	1.06	yes	10.6632	yes	Q3	1
44401	66	female	5	no	no	31.22	no	43	1.65	3.5	yes	2.02714	yes	Q1	1
35657	52	female	2	no	no	26.17	no	43.4	3	2.59	yes	5.02703	no	Q2	1
49725	55	female	3	no	no	28.58	no	40.6	1.44	0.82	yes	7.12976	no	Q3	1
10431	61	female	2	no	no	27.68	no	38.5	1.52	6.68	yes	0.876048	yes	Q1	1
47538	61	female	5	no	yes	31.14	no	46.5	2.99	2.55	yes	5.45235	no	Q2	1
67435	80	male	4	no	no	24.22	no	43.3	1.93	2.9	yes	2.88169	no	Q1	1
21505	63	female	1	no	yes	29.41	no	44.3	2.54	4.56	yes	2.46759	yes	Q1	1
39591	58	female	4	no	no	27.04	no	35.4	1.43	0.8	yes	6.32775	yes	Q2	1
32119	62	female	1	no	no	25.71	no	44.4	1.79	9.27	yes	0.857346	no	Q1	1
42259	67	female	5	no	no	27.34	no	45.8	1.96	1.99	yes	4.51095	no	Q2	1
19160	63	female	2	no	no	22.06	no	43.9	2.41	1.06	yes	9.98104	yes	Q3	1
54927	72	female	4	no	yes	22.66	no	38.7	1.62	0.56	yes	11.1954	yes	Q4	1
58767	78	female	2	no	no	33.06	no	41.5	2.57	2.52	yes	4.23234	yes	Q2	1
11471	73	female	1	no	yes	28.04	no	41.4	2.42	0.3	yes	33.396	yes	Q4	1
89324	54	female	4	no	no	29.3	no	40.8	2.55	8.77	yes	1.18632	no	Q1	1
15145	57	female	2	no	no	25.71	no	45.7	1.52	12.67	yes	0.548256	yes	Q1	1
29937	64	female	3	no	yes	30.11	no	47.7	1.31	0.85	yes	7.35141	yes	Q3	1
69568	75	female	5	no	no	23.31	no	43	2.33	2.64	yes	3.79508	yes	Q2	1
79857	74	female	5	no	no	22.06	no	42	2.65	8.73	yes	1.27491	no	Q1	1
40114	60	female	2	no	yes	33.56	no	39.4	1.64	1.66	yes	3.89253	no	Q2	1
34075	68	female	5	no	no	25.39	no	43.9	1.39	1.9	yes	3.21163	yes	Q1	1
86536	60	female	5	no	no	27.06	no	41.6	2.25	1.29	yes	7.25581	yes	Q3	1
34856	63	male	1	yes	no	20.86	yes	37.9	1.4	0.53	yes	10.0113	no	Q3	1
54771	62	male	3	no	yes	26.57	yes	44.8	1.76	0.95	yes	8.29979	no	Q3	1
80172	70	female	1	no	no	24.89	no	42.8	2.22	2.78	yes	3.41784	yes	Q1	1
52682	54	female	3	no	no	22.48	no	38.7	2.56	4.88	yes	2.03016	no	Q1	1
34623	63	female	5	no	yes	35.99	no	39.2	1.17	0.52	yes	8.82	no	Q3	1
76456	63	female	5	no	no	22.31	no	37.6	1.17	4.56	yes	0.964737	no	Q1	1
38178	52	female	5	no	no	25.81	no	41.3	2.35	0.92	yes	10.5495	no	Q3	1
51911	72	female	3	no	yes	27.22	no	44.5	1.96	0.83	yes	10.5084	yes	Q3	1
55609	68	female	4	no	no	32.05	no	40.5	1.47	4.25	yes	1.40082	no	Q1	1
60840	63	male	3	no	no	25	no	41.6	1.23	5.48	yes	0.933723	yes	Q1	1
83018	76	female	1	no	yes	24.77	no	46.2	1.78	0.4	yes	20.559	yes	Q4	1
87441	64	male	3	no	yes	26.12	no	43.6	1.68	1.66	yes	4.41253	no	Q2	1
40857	57	female	4	no	no	27.89	no	41.1	1.84	2.68	yes	2.82179	yes	Q1	1
52205	58	female	2	no	no	25.41	no	40.4	1.81	0.24	yes	30.4683	no	Q4	1
74169	68	male	3	yes	no	24.3	yes	41.1	1.14	1.59	yes	2.94679	no	Q1	1
75354	72	female	1	no	no	25.95	no	43.8	3.72	3.17	yes	5.13994	no	Q2	1
20498	68	female	3	no	yes	20	no	44.5	1.96	0.42	yes	20.7667	no	Q4	1
24634	64	female	5	no	no	28.3	no	44.7	1.58	1.76	yes	4.01284	no	Q2	1
38636	73	female	5	no	no	29.3	no	41.8	1.47	2.74	yes	2.24255	yes	Q1	1
91054	58	male	3	no	no	23.39	no	41	1.3	0.66	yes	8.07576	yes	Q3	1
92910	69	female	4	no	no	24.97	no	42.2	2.16	1.47	yes	6.20082	yes	Q2	1
73734	67	female	3	no	no	30.44	no	39.5	1.79	1.03	yes	6.86456	no	Q3	1
69597	59	female	2	no	yes	27.22	no	42.5	1.95	0.61	yes	13.5861	no	Q4	1
20568	67	female	2	no	no	27.48	no	45	1.77	0.66	yes	12.0682	no	Q4	1
19691	68	male	5	yes	no	27.76	no	45.2	2.19	9.9	yes	0.999879	yes	Q1	1
28593	68	female	1	no	no	32.03	no	46.4	1.76	4.9	yes	1.66661	no	Q1	1
55897	66	male	4	no	no	28.69	yes	45	1.44	1.52	yes	4.26316	yes	Q2	1
98674	75	female	4	no	no	28.4	no	34	1.52	1.6	yes	3.23	no	Q1	1
64464	46	female	5	no	no	28.4	no	44.7	1.24	1.12	yes	4.94893	no	Q2	1
69918	75	female	3	no	no	19.63	no	38.9	1.14	5.04	yes	0.879881	no	Q1	1
81238	60	male	5	no	no	27.73	no	42.5	3.18	0.65	yes	20.7923	no	Q4	1
66032	59	female	3	no	no	24.03	no	43.5	1.58	1.94	yes	3.54278	no	Q2	1
21650	54	female	1	no	yes	29.64	no	44.5	2.03	1.39	yes	6.49892	yes	Q2	1
75600	58	female	3	no	no	29.3	no	52.5	1.79	5.34	yes	1.75983	no	Q1	1
88429	57	female	5	no	no	27.06	no	47.3	2.43	3.21	yes	3.58065	yes	Q2	1
60574	61	male	1	no	no	24.21	no	42.2	1.26	0.67	yes	7.93612	no	Q3	1
70336	60	male	5	no	yes	25.39	no	45	1.99	0.34	yes	26.3382	no	Q4	1
90398	76	female	3	no	no	22.27	no	37.2	1.66	4.35	yes	1.41959	no	Q1	1
89511	61	female	1	no	no	19.23	no	44	1.72	0.47	yes	16.1021	no	Q4	1
87220	67	female	2	no	no	24.77	no	42	0.91	4.88	yes	0.783197	no	Q1	1
90791	79	female	3	no	no	28.04	no	43.1	2.05	11	yes	0.803227	yes	Q1	1
80512	67	female	1	no	no	22.63	no	41.2	1.95	1.11	yes	7.23784	yes	Q3	1
79299	61	male	4	yes	yes	21.51	yes	46.4	2.55	11.2	yes	1.05643	yes	Q1	1
33353	62	female	3	yes	no	23.24	yes	47.5	2.4	1.99	yes	5.72864	no	Q2	1
60931	81	female	3	no	no	31.22	yes	40.2	1.13	4.08	yes	1.11338	yes	Q1	1
22602	68	male	5	no	no	18.42	no	45.9	3.35	0.27	yes	56.95	no	Q4	1
29103	68	male	2	no	yes	29.3	no	44.4	1.98	9.94	yes	0.884427	yes	Q1	1
30940	66	female	2	no	no	25.24	no	41.9	1.9	11.4	yes	0.698333	yes	Q1	1
24213	54	female	2	no	no	31.22	no	41.1	1.35	0.89	yes	6.23427	yes	Q2	1
58526	66	female	3	no	no	27.06	no	43.1	1.49	0.21	yes	30.5805	no	Q4	1
72478	60	male	5	no	yes	26.83	yes	43.6	1.81	0.93	yes	8.48559	yes	Q3	1
72985	71	female	2	no	no	23.44	no	42.4	0.93	5.65	yes	0.697912	no	Q1	1
53370	87	female	4	no	yes	24.22	no	39.2	2.12	1.02	yes	8.14745	yes	Q3	1
22756	66	female	2	no	no	31.25	no	45.1	1.43	1.59	yes	4.05616	no	Q2	1
62748	62	female	1	no	no	35.76	no	42.9	1.96	7.37	yes	1.1409	yes	Q1	1
56492	61	female	1	no	no	22.04	no	43.1	1.86	1.96	yes	4.0901	no	Q2	1
60755	74	male	3	yes	no	32.28	yes	38.3	1.18	3.11	yes	1.45318	yes	Q1	1
84558	76	female	2	no	no	24.97	no	39.5	1.65	0.38	yes	17.1513	no	Q4	1
59810	55	male	5	no	no	26.99	no	40.5	1.35	1.27	yes	4.30512	no	Q2	1
99654	64	female	1	no	yes	22.89	no	46.1	2.71	1.82	yes	6.86434	yes	Q3	1
92217	67	female	3	no	no	35.16	no	40	1.96	3.99	yes	1.96491	yes	Q1	1
57923	82	female	1	no	no	40.06	no	38.5	2.83	0.33	yes	33.0167	yes	Q4	1
88143	63	male	1	no	no	25.39	no	43.2	1.63	4.94	yes	1.42543	yes	Q1	1
42545	80	female	1	no	yes	33.3	no	41.7	1.93	0.87	yes	9.25069	yes	Q3	1
90946	77	female	5	no	no	26.71	no	39.1	1.22	4.16	yes	1.14668	yes	Q1	1
46713	71	female	3	no	yes	37.11	no	38.8	1.65	9.21	yes	0.695114	yes	Q1	1
88702	68	female	5	no	yes	29.3	no	43.8	2.64	21.49	yes	0.538074	yes	Q1	1
14906	59	female	3	no	no	24.78	no	39.6	1.03	8.81	yes	0.462974	no	Q1	1
82212	61	female	3	no	no	32.23	no	44.6	1.39	4.17	yes	1.48667	yes	Q1	1
15708	73	female	1	no	no	24.8	yes	43.3	1.73	6.32	yes	1.18527	yes	Q1	1
49690	71	female	3	no	yes	28.84	no	45.5	1.75	0.59	yes	13.4958	yes	Q4	1
46186	67	male	5	no	no	28.34	no	39.3	2.03	3	yes	2.6593	yes	Q1	1
17913	74	female	3	no	yes	25.24	no	35.6	0.76	1.76	yes	1.53727	no	Q1	1
40902	56	female	2	no	no	25.63	no	45.7	2.92	3.7	yes	3.60659	no	Q2	1
88005	67	female	3	no	no	28.4	no	40.8	1.32	12.04	yes	0.447309	yes	Q1	1
97262	62	male	5	yes	no	31.22	no	44.8	2.02	0.61	yes	14.8354	yes	Q4	1
65392	60	female	1	no	yes	23.5	no	45.1	1.96	5.48	yes	1.61307	no	Q1	1
80322	38	male	3	no	no	22.49	no	43.6	2.39	33.59	yes	0.310223	no	Q1	1
14381	63	female	5	no	no	29.3	no	38.1	1.77	4.94	yes	1.36512	no	Q1	1
19946	84	female	3	no	no	23.44	no	40	1.81	1.87	yes	3.87166	yes	Q2	1
80301	60	female	1	no	no	32.42	no	37.7	0.99	12.74	yes	0.292959	no	Q1	1
10263	59	male	2	no	no	21.97	no	42.8	1.52	1.12	yes	5.80857	no	Q2	1
73302	75	female	3	no	no	30	no	42.8	2.89	1.76	yes	7.02795	yes	Q3	1
21704	48	female	4	no	no	30.11	no	40.1	2.2	3.37	yes	2.6178	no	Q1	1
32444	56	male	1	no	no	28.33	yes	41.9	2.05	0.82	yes	10.475	yes	Q3	1
68470	70	male	3	no	yes	23.23	no	43.1	1.55	1.75	yes	3.81743	yes	Q2	1
80779	61	male	3	no	no	31.14	yes	38.9	1.42	1.99	yes	2.77578	no	Q1	1
79593	74	female	5	no	no	31.59	no	37.1	1.31	4.65	yes	1.04518	yes	Q1	1
38719	66	female	3	no	no	20.7	no	41.3	1.01	4.64	yes	0.898987	no	Q1	1
49942	78	male	1	no	no	27.46	no	42.2	1.23	3.41	yes	1.52217	yes	Q1	1
21909	54	male	3	no	no	26.12	no	40.3	1.84	0.34	yes	21.8094	yes	Q4	1
96142	70	female	1	no	no	24.97	no	39.7	2.06	0.4	yes	20.4455	yes	Q4	1
77197	62	female	1	no	yes	26.49	no	43.5	1.77	4.14	yes	1.85978	no	Q1	1
46137	68	female	5	no	yes	26.35	no	40.2	1.57	0.37	yes	17.0578	yes	Q4	1
22853	70	female	5	no	yes	27.55	no	39.6	1.93	4.44	yes	1.72135	yes	Q1	1
33642	69	female	5	no	no	34.48	no	40.7	1.97	16.03	yes	0.500181	yes	Q1	1
97351	68	male	5	no	yes	26.64	no	38.9	2	4.23	yes	1.83924	yes	Q1	1
37250	73	female	4	no	no	26.04	no	41.6	2.2	1.8	yes	5.08444	no	Q2	1
99508	56	female	1	no	yes	24.44	no	44.2	1.72	0.58	yes	13.1076	yes	Q4	1
32919	62	male	5	no	no	24.77	no	44.8	1.82	7.36	yes	1.10783	no	Q1	1
38303	68	female	1	no	no	25.07	no	42.9	1.57	0.82	yes	8.21378	yes	Q3	1
65539	70	male	3	yes	yes	29.14	yes	38.1	3.2	3.73	yes	3.26863	yes	Q1	1
10840	57	male	5	no	no	24.24	no	43.2	1.26	0.33	yes	16.4945	yes	Q4	1
16697	73	female	5	no	no	21.26	yes	44.7	1.98	0.57	yes	15.5274	yes	Q4	1
22817	61	male	3	no	no	25.35	no	45.1	2.85	0.52	yes	24.7183	no	Q4	1
78959	60	male	1	yes	no	20.69	yes	43.2	1.71	6.47	yes	1.14176	yes	Q1	1
49431	40	female	4	no	yes	23.88	no	43.9	1.61	0.23	yes	30.73	yes	Q4	1
54797	66	male	2	no	no	22.49	no	41.2	1.72	0.49	yes	14.462	yes	Q4	1
22590	55	female	4	no	no	17.07	no	35	1.15	3.5	yes	1.15	no	Q1	1
93132	55	male	3	no	no	33.06	no	44.5	1.63	3.02	yes	2.40182	yes	Q1	1
22678	62	female	2	no	no	33.2	no	40.9	2.57	1.3	yes	8.08562	yes	Q3	1
52206	60	male	2	yes	yes	31.62	yes	41.2	1.82	2.9	yes	2.58566	yes	Q1	1
16000	50	male	4	no	no	27.68	no	40.2	2.13	28.06	yes	0.305153	no	Q1	1
19314	69	male	1	no	no	27.55	yes	42.9	1.56	0.85	yes	7.87341	yes	Q3	1
23268	70	female	5	no	no	28.32	no	43.5	4.46	9.01	yes	2.15327	yes	Q1	1
56190	76	female	1	no	no	23.81	no	44.9	3.3	1.9	yes	7.79842	yes	Q3	1
99081	65	male	1	no	no	27.34	no	41.5	1.45	0.75	yes	8.02333	no	Q3	1
36274	52	male	2	no	no	16.33	no	39.5	2.07	0.93	yes	8.79194	yes	Q3	1
76216	48	female	3	no	yes	26.35	no	40.5	2.32	2.73	yes	3.44176	no	Q1	1
18816	83	female	5	no	no	26.37	no	40.7	2.22	1.74	yes	5.19276	yes	Q2	1
62626	54	male	5	no	no	25.69	no	42.3	1.7	4.57	yes	1.57352	yes	Q1	1
65119	75	female	3	no	no	26.67	no	43.8	1.62	0.73	yes	9.72	no	Q3	1
23452	63	male	3	no	no	22.04	no	36.4	1.04	6.36	yes	0.59522	yes	Q1	1
40939	67	female	4	no	yes	32.05	no	39.8	1.64	1.21	yes	5.39438	yes	Q2	1
11122	69	female	5	no	no	27.01	no	41.7	1.48	3.02	yes	2.04358	no	Q1	1
77357	69	female	2	no	no	27.34	no	46.4	1.82	1.59	yes	5.31119	yes	Q2	1
31431	50	male	4	no	no	25.35	yes	44.7	2	0.85	yes	10.5176	yes	Q3	1
46055	60	female	3	no	no	22.27	no	43.7	2.12	0.8	yes	11.5805	yes	Q4	1
71868	70	female	3	no	no	24.92	no	42.7	1.58	1.47	yes	4.58952	no	Q2	1
74550	54	female	1	no	yes	24.03	no	41.4	1.46	0.89	yes	6.79146	yes	Q3	1
40311	69	female	2	no	no	29.3	no	39.2	1.46	1.01	yes	5.66653	yes	Q2	1
96843	76	female	4	no	no	29.3	no	39.6	1.42	3.74	yes	1.50353	no	Q1	1
79446	63	male	1	no	no	30.78	no	48.4	2	0.56	yes	17.2857	yes	Q4	1
10733	75	female	3	no	no	27.24	no	44.2	2.09	0.63	yes	14.6632	yes	Q4	1
10936	74	female	3	no	yes	23.88	no	36.5	1.17	5.08	yes	0.84065	yes	Q1	1
20721	68	male	5	yes	no	25.35	yes	38.6	1.53	10.67	yes	0.553496	no	Q1	1
86905	73	female	3	no	no	22.03	no	47.6	1.07	0.63	yes	8.08444	yes	Q3	1
12318	73	female	4	no	no	26.4	no	42.7	2.01	1.05	yes	8.174	yes	Q3	1
27759	54	female	4	no	no	24.97	no	43.4	0.71	7.35	yes	0.419238	no	Q1	1
63461	75	female	3	no	no	27.34	no	38.5	2.02	10.79	yes	0.72076	yes	Q1	1
71908	74	male	4	no	yes	29.41	no	38.3	1.5	10.37	yes	0.554002	yes	Q1	1
81042	60	male	5	no	no	23.03	no	45.2	1.31	18.63	yes	0.317831	yes	Q1	1
14920	57	male	4	no	no	27.04	no	44.3	2.59	0.67	yes	17.1249	yes	Q4	1
51425	85	male	5	no	no	20.2	no	38.2	1.32	0.96	yes	5.2525	yes	Q2	1
48668	80	female	1	no	no	23.5	no	45.9	2.63	2	yes	6.03585	no	Q2	1
69415	74	female	5	no	yes	26.56	no	45.1	2.28	0.48	yes	21.4225	yes	Q4	1
66318	74	female	1	no	no	30.48	yes	41.5	2.19	3.45	yes	2.63435	yes	Q1	1
56473	63	female	5	no	no	23.12	no	44.7	1.64	1.84	yes	3.98413	no	Q2	1
88808	62	male	4	yes	no	24.49	yes	44.8	0.74	2.3	yes	1.44139	no	Q1	1
51889	78	female	3	no	no	23.88	no	42.7	1.92	2.84	yes	2.88676	yes	Q1	1
80436	75	female	1	no	no	22.58	no	42.9	1.54	0.86	yes	7.68209	yes	Q3	1
84920	69	female	5	no	yes	27.34	no	42.6	2.45	0.93	yes	11.2226	yes	Q4	1
70236	65	female	5	no	yes	23.44	no	39.5	1.85	18.99	yes	0.384808	yes	Q1	1
58811	81	female	5	no	no	28.23	no	38.6	1.7	1.27	yes	5.16693	no	Q2	1
18388	55	female	1	no	no	26.64	no	38.7	1.1	1.3	yes	3.27462	no	Q1	1
58411	69	female	3	no	no	27.05	no	44.8	2.64	0.71	yes	16.658	yes	Q4	1
75703	54	male	3	yes	yes	24.22	yes	43	1.67	0.76	yes	9.44868	no	Q3	1
80661	68	female	1	no	no	26.71	no	42.3	1.23	1.19	yes	4.37218	no	Q2	1
33275	62	female	1	no	no	33.62	no	43.6	1.74	1.31	yes	5.79115	no	Q2	1
66776	76	female	3	no	no	24.03	no	43.9	1.82	15.77	yes	0.506646	no	Q1	1
23141	65	female	3	no	yes	21.97	yes	36.2	1.44	3.52	yes	1.48091	yes	Q1	1
69138	57	male	5	no	no	24.24	no	47.9	1.13	0.33	yes	16.4021	yes	Q4	1
52093	63	female	5	no	yes	25.71	no	41.9	1.57	2.14	yes	3.07397	no	Q1	1
20723	59	male	5	no	no	22.86	no	42.4	1.13	1.18	yes	4.06034	no	Q2	1
12020	62	female	5	yes	no	27.61	no	47.1	2.68	1.16	yes	10.8817	no	Q4	1
65149	57	female	2	no	no	41.02	no	42.5	1.5	7.56	yes	0.843254	yes	Q1	1
55160	65	female	5	no	no	26.08	no	40.5	2.64	0.62	yes	17.2452	yes	Q4	1
62430	61	male	4	no	no	24.21	no	46.8	1.53	1.42	yes	5.04254	no	Q2	1
15445	56	male	5	no	no	26.89	no	33.9	0.88	3.72	yes	0.801935	yes	Q1	1
94131	62	female	1	no	no	32.72	no	42.6	1.51	1.08	yes	5.95611	no	Q2	1
76812	53	female	4	no	yes	31.24	no	41.7	1.64	3.53	yes	1.93734	yes	Q1	1
84333	74	female	4	no	no	25.71	no	38.2	2.39	3.3	yes	2.76661	no	Q1	1
92398	57	female	4	no	no	25.71	no	44.1	1.48	0.44	yes	14.8336	no	Q4	1
81748	56	female	4	no	no	26.81	no	42.5	0.89	17.1	yes	0.221199	no	Q1	1
78434	82	male	2	no	no	23.42	no	43.3	1.91	1.36	yes	6.0811	no	Q2	1
75673	75	female	1	no	no	27.55	no	45.9	1.76	6.2	yes	1.30297	yes	Q1	1
88288	66	female	3	no	no	25.71	no	40.5	1.26	3.79	yes	1.34644	yes	Q1	1
55864	62	male	2	no	yes	26.06	no	45	2.56	1.4	yes	8.22857	no	Q3	1
82484	58	female	3	no	no	24.03	no	42.6	1.48	2.05	yes	3.07551	no	Q1	1
33808	58	male	1	no	no	24.22	no	44.3	1.36	0.55	yes	10.9542	yes	Q4	1
72600	74	male	5	no	no	28.13	no	45.5	1.01	2.24	yes	2.05156	no	Q1	1
67309	74	male	2	no	yes	23.03	no	38.5	1.09	2.19	yes	1.91621	no	Q1	1
74441	81	female	3	no	no	25.39	no	36.3	2.52	7.77	yes	1.1773	no	Q1	1
16723	60	male	2	no	no	22.49	no	44.2	1.5	2.33	yes	2.84549	no	Q1	1
55605	71	male	3	no	no	32.28	no	43.2	1.56	1.64	yes	4.10927	yes	Q2	1
87456	65	female	2	no	yes	25.78	no	43.3	1.3	0.69	yes	8.15797	yes	Q3	1
24711	68	female	2	no	no	23.5	no	40.7	1.18	2.11	yes	2.27611	yes	Q1	1
89942	66	female	3	no	no	23.88	no	36.5	1.62	6.48	yes	0.9125	no	Q1	1
95771	63	female	1	no	no	18.9	no	44.5	1.73	0.52	yes	14.8048	no	Q4	1
19011	49	female	3	no	no	21.4	no	42.9	1.4	1.57	no	3.82548	no	Q2	0
26030	47	female	4	no	no	20.73	no	44.8	1.69	1.5	no	5.04747	no	Q2	0
80468	59	male	3	no	no	27.42	no	45.1	2.41	1.5	no	7.24607	no	Q3	0
46371	42	female	4	no	no	28.73	no	42.1	1.59	0.67	no	9.9909	no	Q3	0
52518	56	male	5	yes	no	24.55	yes	48.5	0.88	0.75	no	5.69067	no	Q2	0
90673	43	female	3	no	no	34.45	no	44.3	2.1	1.17	no	7.95128	no	Q3	0
33929	28	female	1	no	yes	22.06	no	48.1	3.07	0.03	no	492.223	yes	Q4	0
35215	40	female	3	no	no	26.35	no	39	2.23	5.89	no	1.47657	yes	Q1	0
17566	70	male	1	no	no	28.3	no	43	2.29	0.92	no	10.7033	no	Q4	0
67776	75	female	4	no	no	18.61	no	44.5	1.87	1.65	no	5.04333	yes	Q2	0
28887	30	male	1	no	no	22.64	no	49.9	2.43	1.06	no	11.4393	no	Q4	0
11721	42	male	2	no	no	31.54	yes	48.8	2.24	1.64	no	6.66537	no	Q3	0
38423	61	female	2	no	no	31.64	no	45.7	2.08	1.06	no	8.96755	no	Q3	0
66324	49	male	3	no	no	20.62	no	47.1	3.5	0.18	no	91.5833	no	Q4	0
85867	56	male	5	no	no	21.96	no	44.8	1.59	1.22	no	5.83869	yes	Q2	0
47395	41	male	5	no	no	34.76	no	47.8	2.14	1.09	no	9.38459	no	Q3	0
79123	41	female	4	no	no	34.62	no	46.8	1.19	0.52	no	10.71	no	Q4	0
97347	29	male	5	no	no	31.42	no	51.8	2.3	0.85	no	14.0165	no	Q4	0
91538	58	male	5	no	no	29.2	no	44.9	1.32	1.53	no	3.87373	yes	Q2	0
72291	27	male	2	no	no	27.7	no	50.2	1.2	0.65	no	9.26769	no	Q3	0
85658	48	male	2	yes	no	29.16	no	46.1	2.62	0.74	no	16.3219	yes	Q4	0
75015	52	male	2	no	no	28.17	no	44.3	3.11	1.62	no	8.50451	no	Q3	0
41881	31	female	3	no	no	34.81	no	44.9	2.23	0.79	no	12.6743	no	Q4	0
30907	68	male	1	no	no	34.18	no	46.9	1.51	9.31	no	0.760677	no	Q1	0
11728	50	female	2	no	no	27.08	no	47.1	1.95	0.22	no	41.7477	no	Q4	0
74873	50	male	2	no	no	24.81	no	46.4	2.15	1.35	no	7.38963	no	Q3	0
13272	34	male	3	no	no	31.34	no	46.5	2.56	0.5	no	23.808	no	Q4	0
96648	43	male	5	no	no	30.7	no	48.1	2.29	1.03	no	10.6941	no	Q4	0
37468	79	male	3	no	no	22.25	no	44.5	1.49	0.88	no	7.53466	yes	Q3	0
77171	41	female	5	no	no	29.44	no	45.3	2.33	1.16	no	9.09905	no	Q3	0
68962	56	female	1	no	no	32.71	no	42.9	2.42	0.84	no	12.3593	no	Q4	0
72304	49	male	2	no	no	32.69	no	47.4	1.73	1.02	no	8.03941	no	Q3	0
50645	31	male	4	no	no	31.8	no	45.4	2.64	1.61	no	7.44447	no	Q3	0
15782	58	female	2	no	yes	24.01	no	47.7	2.22	1.44	no	7.35375	no	Q3	0
24469	53	female	3	no	no	29.85	no	48.9	1.67	0.5	no	16.3326	no	Q4	0
19507	46	female	1	no	no	32.96	yes	46	2.4	1.19	no	9.27731	no	Q3	0
32015	50	male	5	no	no	32.17	no	47.5	2.66	1.03	no	12.267	no	Q4	0
56578	35	female	5	no	no	27.72	no	45	1.51	0.56	no	12.1339	no	Q4	0
39133	43	female	2	no	no	25.74	no	45.8	1	1.19	no	3.84874	no	Q2	0
30146	38	male	2	no	no	29.92	no	48.2	2.51	0.95	no	12.7349	no	Q4	0
99360	30	male	5	no	no	34.59	no	50.5	2.08	1.39	no	7.55683	no	Q3	0
62127	75	male	2	yes	no	25.8	no	46.9	1.38	0.88	no	7.35477	yes	Q3	0
71331	57	male	2	no	no	29.56	no	46	1.99	0.66	no	13.8697	no	Q4	0
32535	36	male	1	no	no	21.3	no	48	1.82	1.43	no	6.10909	no	Q2	0
27749	48	female	3	no	no	23.25	no	44.6	1.96	1.44	no	6.07056	no	Q2	0
81882	30	female	4	no	no	27.81	no	49.7	2.86	0.78	no	18.2233	no	Q4	0
48733	42	female	3	no	no	30.35	yes	43.8	2.09	1.54	no	5.94429	no	Q2	0
73469	44	male	3	no	no	23.82	no	45.1	1.87	0.76	no	11.097	no	Q4	0
15327	64	male	2	no	no	24.3	no	46.7	5.66	1.61	no	16.4175	no	Q4	0
10469	37	female	1	no	no	23.29	no	44.9	1.69	0.61	no	12.4395	yes	Q4	0
85638	42	female	4	no	no	34.78	no	44.9	1.86	9.46	no	0.882812	no	Q1	0
90024	61	female	4	no	no	27.66	no	48.9	1.61	1.92	no	4.10047	no	Q2	0
76974	43	male	2	no	no	20.96	no	41.2	1	1.15	no	3.58261	no	Q2	0
29178	49	female	4	no	no	30.15	no	46.3	1.68	1.4	no	5.556	yes	Q2	0
24649	32	male	5	no	no	28.71	no	50.5	2.63	0.78	no	17.0276	no	Q4	0
99009	36	male	3	no	no	34.2	no	49.3	2.33	0.58	no	19.805	yes	Q4	0
17188	37	male	1	no	no	21.52	no	46.9	1.98	1.27	no	7.31197	yes	Q3	0
64414	37	female	1	no	no	31.78	no	43.3	1.93	1.95	no	4.28559	yes	Q2	0
23213	45	female	2	no	yes	27.98	no	45	1.87	1.34	no	6.27985	no	Q2	0
16336	51	male	5	no	no	22.96	no	45.7	1.7	1.04	no	7.47019	no	Q3	0
58227	36	male	2	no	no	27.19	no	47.2	2.78	1.24	no	10.5819	no	Q3	0
83641	33	male	5	yes	no	22.68	no	49.1	2.37	0.88	no	13.2235	no	Q4	0
53312	54	female	3	no	no	21.9	no	47.6	2.22	1.29	no	8.19163	no	Q3	0
30855	44	male	3	no	no	24.68	no	48.7	1.43	1.55	no	4.49297	no	Q2	0
46150	46	female	5	no	no	25.8	yes	44.2	2.01	4.76	no	1.86643	no	Q1	0
30477	51	male	4	no	no	27.97	no	45.7	3.08	0.98	no	14.3629	no	Q4	0
11547	53	female	5	no	no	21.43	no	45.2	1.9	1.7	no	5.05176	no	Q2	0
75516	62	female	5	yes	no	34.1	no	47.1	2.05	1.62	no	5.96019	no	Q2	0
86427	63	male	2	no	no	29.78	no	46.6	1.38	1.02	no	6.30471	no	Q2	0
75650	45	male	4	no	no	19.39	no	44.4	1.31	1.19	no	4.88773	no	Q2	0
79630	61	male	3	no	no	24.03	no	46.1	1.88	8.76	no	0.989361	yes	Q1	0
34781	44	male	4	no	no	21.71	no	49.1	1.2	0.69	no	8.53913	no	Q3	0
55024	39	male	3	no	yes	24.9	no	45.8	1.3	1.28	no	4.65156	no	Q2	0
85043	67	male	5	no	no	25.56	no	45.3	1.02	1.62	no	2.85222	yes	Q1	0
33058	46	male	3	no	no	23.76	no	42.8	1.4	0.89	no	6.73258	no	Q3	0
40431	35	male	5	no	no	27.06	no	47.1	1.55	0.95	no	7.68474	no	Q3	0
29956	51	female	4	no	no	29.73	yes	43.6	1.35	1.09	no	5.4	no	Q2	0
39074	47	male	1	no	no	26.29	no	45.1	2.31	1.01	no	10.315	yes	Q3	0
90335	36	female	1	no	no	29.63	no	46.9	1.77	1.19	no	6.97588	no	Q3	0
83837	46	female	5	no	yes	21.15	no	47	1.02	0.61	no	7.85902	no	Q3	0
10383	35	female	5	no	no	34.39	no	47.1	2	13.13	no	0.717441	no	Q1	0
24288	76	male	5	no	no	24.54	no	47.2	2.12	1.16	no	8.62621	no	Q3	0
21309	53	female	2	no	no	22.75	no	50	1.31	0.57	no	11.4912	no	Q4	0
55833	64	female	4	no	no	34.13	no	45.7	1.47	1.87	no	3.59246	yes	Q2	0
14944	44	male	2	no	no	32.37	no	48.9	1.7	12.48	no	0.666106	no	Q1	0
30351	42	male	5	no	no	24.57	no	48.6	1.73	1.6	no	5.25488	no	Q2	0
48099	40	female	3	no	no	18.24	no	47	1.86	0.71	no	12.3127	no	Q4	0
37869	26	male	1	no	no	25.96	no	46.3	1.65	0.93	no	8.21452	no	Q3	0
62857	35	male	5	no	no	31.39	no	45.6	2.73	1.63	no	7.6373	no	Q3	0
94559	47	male	1	no	no	22.74	no	47.9	3.41	1.09	no	14.9852	no	Q4	0
94733	89	male	2	no	no	23.86	no	40.2	1	1.48	no	2.71622	no	Q1	0
45040	73	female	4	no	no	30.19	no	42.5	1.75	0.66	no	11.2689	no	Q4	0
55818	70	female	1	no	no	34.72	no	45.6	2.18	0.99	no	10.0412	no	Q3	0
72114	61	male	2	no	no	21.87	no	46.4	0.95	0.89	no	4.95281	no	Q2	0
56016	64	male	1	no	no	23.48	no	43.6	1.8	1.75	no	4.48457	yes	Q2	0
14552	73	female	5	no	no	28.7	no	47.4	2.1	1.74	no	5.72069	no	Q2	0
60821	56	female	2	yes	yes	36.43	no	46.9	3.05	0.4	no	35.7612	no	Q4	0
26278	34	female	4	no	no	24.05	no	43.6	1.56	0.75	no	9.0688	no	Q3	0
31497	77	male	1	no	no	36.93	no	39.7	1.86	9.61	no	0.768387	yes	Q1	0
73696	45	female	2	no	no	21.86	no	45.5	1.95	1.58	no	5.61551	no	Q2	0
35952	62	female	3	yes	no	32.31	no	48.2	1.59	1.19	no	6.44017	no	Q2	0
14956	67	male	1	no	yes	21.17	no	43	2.34	1.45	no	6.93931	yes	Q3	0
28227	36	male	5	no	no	27.89	no	46.4	2.47	1.43	no	8.01455	yes	Q3	0
14187	51	female	5	no	no	30.58	no	39.3	0.84	1.52	no	2.17184	yes	Q1	0
21084	31	female	1	no	no	25.02	no	50.2	1.9	1.93	no	4.94197	no	Q2	0
79051	41	female	4	no	no	27.05	no	46.3	1.82	1.6	no	5.26663	yes	Q2	0
47851	38	male	5	no	no	28.44	no	48.2	1.3	0.88	no	7.12045	no	Q3	0
11939	43	male	3	no	no	24.46	no	45.5	1.79	5.27	no	1.54545	no	Q1	0
12797	51	male	3	no	yes	27.29	no	46.2	1.39	1.62	no	3.96407	yes	Q2	0
78883	42	male	5	no	no	27.69	no	45.1	2.67	0.95	no	12.6755	yes	Q4	0
28034	38	male	3	no	no	32.2	no	43.6	2.64	1.07	no	10.7574	yes	Q4	0
22507	46	male	3	no	no	30.99	no	44.8	1.71	1.12	no	6.84	yes	Q3	0
63148	32	female	5	no	no	32.51	no	48.2	1.9	0.39	no	23.4821	no	Q4	0
61009	34	female	3	no	no	27.69	no	43	2.28	0.59	no	16.6169	no	Q4	0
67900	42	female	5	no	no	19.15	yes	43.2	3.26	1.67	no	8.43305	no	Q3	0
35529	38	male	2	no	no	27.94	no	46.1	1.13	1.58	no	3.29703	no	Q1	0
81381	43	female	2	no	yes	21.18	no	47.1	1.29	1.37	no	4.43496	no	Q2	0
35274	52	female	5	yes	no	34.69	no	44.4	1.95	1.38	no	6.27391	no	Q2	0
27373	61	male	2	no	no	34.91	no	46.2	1.82	1.05	no	8.008	no	Q3	0
75859	28	male	2	no	no	32.96	no	46.4	1.95	0.76	no	11.9053	no	Q4	0
68576	78	male	1	no	no	28.62	yes	45.8	1.25	1.73	no	3.30925	no	Q1	0
66532	46	female	3	no	no	29.48	no	47	2.44	1.32	no	8.68788	no	Q3	0
86265	33	male	4	no	no	27	no	47	2.01	1.13	no	8.36018	yes	Q3	0
75657	39	male	2	no	yes	21	no	48.1	1.71	0.83	no	9.90976	no	Q3	0
18400	26	female	5	no	no	23.9	no	46.8	3.4	1.94	no	8.20206	no	Q3	0
11705	50	female	3	no	no	29.45	no	46.7	1.57	0.67	no	10.9431	yes	Q4	0
85785	54	female	5	no	no	20.67	no	43.4	1.93	1.41	no	5.94057	yes	Q2	0
49570	30	female	1	no	no	28.34	no	49.7	1.69	0.43	no	19.5333	no	Q4	0
93116	71	male	2	no	no	29.93	no	43.9	2.53	1.88	no	5.90782	yes	Q2	0
76112	69	male	5	no	no	18.82	no	50.8	2.39	9.3	no	1.30551	yes	Q1	0
36324	56	female	5	no	no	24.66	no	46.5	2.28	1.67	no	6.3485	no	Q2	0
66613	49	male	4	no	no	30.67	no	45	1.86	0.84	no	9.96429	yes	Q3	0
78991	44	female	2	no	no	25.1	no	43.5	2.74	1.37	no	8.7	no	Q3	0
67697	45	female	5	yes	no	34.28	no	50.9	1.52	0.56	no	13.8157	no	Q4	0
58507	49	male	5	no	no	19.54	no	43.6	2.1	13.16	no	0.695745	no	Q1	0
56138	79	male	1	no	no	28.39	no	46.7	2.02	1.21	no	7.7962	yes	Q3	0
65583	87	male	2	yes	no	26.54	yes	40.5	2.66	8.2	no	1.31378	no	Q1	0
11985	43	female	5	no	no	36.6	no	47	1.92	1.13	no	7.98584	no	Q3	0
84371	75	female	3	no	no	29.6	no	40.3	2.95	0.81	no	14.6772	yes	Q4	0
45875	63	male	2	no	no	34.86	no	51.3	3.03	0.8	no	19.4299	yes	Q4	0
53758	46	male	5	no	no	24.13	no	45.5	1.9	0.77	no	11.2273	no	Q4	0
82418	44	female	3	no	no	21.29	no	47.8	1.99	0.53	no	17.9475	no	Q4	0
21544	51	female	3	yes	no	18.04	no	45.4	2.27	0.67	no	15.3818	no	Q4	0
95165	43	female	5	no	no	28.4	no	45.8	1.7	0.01	no	778.6	no	Q4	0
19318	40	female	4	no	no	20.25	no	47.2	1.62	1.25	no	6.11712	no	Q2	0
72663	43	male	1	no	no	31.25	no	43.9	1.43	0.56	no	11.2102	no	Q4	0
14127	64	male	2	no	no	26.85	no	47.8	1.52	0.23	no	31.5896	yes	Q4	0
61320	73	male	5	no	no	26.92	no	40	2.62	1.79	no	5.85475	no	Q2	0
12059	52	male	4	no	yes	27.1	no	42.1	2.08	0.01	no	875.68	no	Q4	0
51227	55	male	4	no	no	22.86	no	44.2	2.23	7.76	no	1.27018	yes	Q1	0
50716	56	male	2	no	no	18.88	no	46.3	1.34	0.62	no	10.0068	no	Q3	0
95899	78	female	5	no	no	24.02	no	42.8	2.18	10.05	no	0.928398	no	Q1	0
95533	48	female	2	yes	no	25.71	no	41.3	1.47	0.68	no	8.92809	no	Q3	0
12519	61	male	3	no	no	27.19	no	44.2	1.26	1.18	no	4.71966	no	Q2	0
60161	47	female	3	no	no	19.22	yes	44.6	2.41	1.1	no	9.77145	no	Q3	0
74763	45	male	5	no	no	20.61	no	44.3	2.07	1.22	no	7.51648	yes	Q3	0
50366	55	male	1	no	no	32.15	no	49.2	1.46	1.2	no	5.986	no	Q2	0
54921	50	male	2	no	no	27.83	no	44.5	1.89	1.21	no	6.95083	yes	Q3	0
15799	54	male	5	no	no	23.61	no	46.2	1.99	2.89	no	3.18125	no	Q1	0
17127	41	male	5	no	no	28.74	no	48.3	1.84	0.67	no	13.2645	yes	Q4	0
13706	40	male	2	no	no	29.79	no	46.9	1.17	1.3	no	4.221	no	Q2	0
63598	54	male	3	no	no	31.67	no	46.1	2.52	7.85	no	1.4799	no	Q1	0
84858	81	male	5	no	no	22.61	no	45.5	4.07	0.51	no	36.3108	no	Q4	0
28519	48	male	1	yes	no	20.17	no	45.4	1.96	0.8	no	11.123	no	Q4	0
73021	50	male	3	no	no	31.28	no	44.8	1.36	0.53	no	11.4958	no	Q4	0
68506	55	female	3	no	no	34.47	no	44.7	1.56	1.87	no	3.72898	no	Q2	0
40603	41	female	2	no	no	30.71	no	45.9	2.97	1.98	no	6.885	no	Q3	0
25350	71	female	3	no	no	34.89	no	44.1	2.35	1.92	no	5.39766	no	Q2	0
23254	47	male	2	no	no	30.08	no	44.6	1.56	0.95	no	7.32379	no	Q3	0
61187	57	male	5	no	no	32.72	no	43.8	2.28	1.45	no	6.88717	yes	Q3	0
34506	42	male	2	no	no	28.61	no	47.2	2.21	0.94	no	11.097	no	Q4	0
65304	62	male	5	no	no	23.66	no	45.5	2.26	0.49	no	20.9857	yes	Q4	0
87192	85	male	5	no	no	28.4	no	43.1	1.44	1.97	no	3.15046	yes	Q1	0
13459	42	male	2	no	no	32.5	no	46	1.72	1.99	no	3.97588	no	Q2	0
98441	70	male	2	no	no	24.56	no	42.2	1.59	1.31	no	5.12198	yes	Q2	0
45403	50	female	3	no	yes	21.21	no	44.9	1.58	1.56	no	4.54756	no	Q2	0
60371	90	male	2	no	no	27.21	no	46.1	1.45	0.91	no	7.3456	yes	Q3	0
76046	73	male	5	no	no	29.67	no	44.7	1.77	1.27	no	6.22984	no	Q2	0
12314	40	female	1	no	no	23.72	no	42.2	1.63	0.82	no	8.38854	yes	Q3	0
82649	40	female	5	no	no	29.09	no	45	1.62	1.19	no	6.12605	no	Q2	0
67865	59	male	1	no	no	32.42	no	50.3	2.91	1.36	no	10.7627	no	Q4	0
74225	45	female	4	no	no	25.18	no	47.5	1.72	7.29	no	1.12071	yes	Q1	0
16463	54	male	5	no	yes	24.73	no	43.4	2.18	1.68	no	5.63167	no	Q2	0
68000	44	male	1	no	no	28.48	no	47.1	1.5	0.49	no	14.4184	no	Q4	0
70891	55	male	2	no	no	27.41	no	43.9	2.12	1.28	no	7.27094	yes	Q3	0
96656	42	male	5	no	no	29.34	no	50.6	3.17	1.22	no	13.1477	no	Q4	0
28341	52	female	2	no	no	32.08	no	48.3	2.51	1.1	no	11.0212	yes	Q4	0
45924	51	male	5	yes	no	23.03	no	41.5	2.11	0.96	no	9.12135	no	Q3	0
43323	54	female	5	no	no	25.95	yes	45.8	1.29	0.9	no	6.56467	no	Q3	0
40682	70	male	3	no	no	18.3	yes	46	2.08	0.59	no	16.2169	no	Q4	0
63539	44	female	3	no	no	26.68	no	44.5	1.5	10.27	no	0.649951	yes	Q1	0
54222	65	female	2	no	no	23.81	yes	43.7	1.97	0.53	no	16.2432	no	Q4	0
32262	48	female	5	no	no	29.95	no	41.9	2.15	0.72	no	12.5118	no	Q4	0
69753	47	male	1	no	no	24.3	no	46.3	2.8	1.48	no	8.75946	no	Q3	0
17049	70	male	3	no	no	28.85	no	45.7	2.26	1.74	no	5.93575	no	Q2	0
55021	52	male	1	no	no	28	no	48.8	3.22	1.64	no	9.58146	no	Q3	0
23286	40	female	4	no	no	23.15	no	45.8	0.45	1.43	no	1.44126	yes	Q1	0
70490	40	female	5	no	no	23.8	no	49	2.59	1.6	no	7.93187	no	Q3	0
88543	51	male	3	no	no	20.37	no	45.4	2.56	1.86	no	6.2486	yes	Q2	0
45840	57	male	5	no	no	29.72	no	48.3	2.31	0.57	no	19.5742	no	Q4	0
65299	45	female	2	no	no	32.69	no	48	1.84	1.99	no	4.43819	no	Q2	0
84059	41	male	4	no	yes	24.1	no	47.3	1.34	0.9	no	7.04244	yes	Q3	0
92027	59	male	2	no	no	27.42	no	40.4	1.33	3.92	no	1.37071	no	Q1	0
10761	61	female	5	no	no	29.12	no	47.7	2.34	7.32	no	1.52484	no	Q1	0
44225	61	male	3	no	no	29.11	no	45.8	1.3	1.59	no	3.74465	no	Q2	0
97666	52	female	4	no	no	24.06	no	44.6	2.06	1.95	no	4.71159	no	Q2	0
27094	60	female	5	no	no	29.64	yes	46.1	2.45	0.83	no	13.6078	no	Q4	0
41278	42	male	3	no	no	22.79	no	45.3	3.09	0.75	no	18.6636	yes	Q4	0
74815	63	male	4	yes	no	24.6	no	44.7	1.55	1.85	no	3.74514	yes	Q2	0
30776	67	female	2	no	no	28.21	no	47.4	2.16	1.94	no	5.27753	no	Q2	0
71764	47	female	3	no	no	27.48	no	47.8	1.32	1.53	no	4.12392	yes	Q2	0
10373	68	male	1	no	no	28.27	no	47.5	2.25	1.95	no	5.48077	yes	Q2	0
53872	58	male	5	no	no	34.97	no	46.2	1.51	0.39	no	17.8877	yes	Q4	0
45572	64	male	5	no	no	31.73	no	46.6	2.14	0.13	no	76.7108	yes	Q4	0
69927	67	female	3	no	no	30.09	no	45.9	1.53	0.7	no	10.0324	no	Q3	0
78357	67	male	2	no	no	26.53	no	46.7	2.47	1.76	no	6.55392	no	Q3	0
63812	47	female	2	no	no	28.21	no	47.6	2.09	0.68	no	14.63	yes	Q4	0
33367	43	female	2	no	no	18.16	no	46	1.36	0.51	no	12.2667	no	Q4	0
46416	56	female	3	no	no	20.97	yes	48.4	2.08	0.58	no	17.3572	yes	Q4	0
52067	40	male	3	no	no	28.79	no	49.8	2.71	6.42	no	2.10215	yes	Q1	0
47318	57	male	3	no	no	27.17	no	48.4	1.32	0.57	no	11.2084	no	Q4	0
75323	54	male	1	no	yes	30.52	no	45.3	1.67	1.45	no	5.21731	no	Q2	0
75776	62	male	5	no	no	29.36	no	45.8	2.09	1.06	no	9.03038	no	Q3	0
32051	63	male	3	no	no	24.59	no	47	2.4	0.35	no	32.2286	no	Q4	0
18558	41	male	1	no	no	25.09	no	44.8	1.21	1.81	no	2.99492	no	Q1	0
78870	67	female	2	no	no	19.93	no	44.6	3.02	1.05	no	12.8278	yes	Q4	0
33384	55	male	2	no	no	32.46	no	42.2	2.29	2.81	no	3.43907	yes	Q1	0
82585	68	female	1	no	no	34.68	no	44.7	1.32	0.5	no	11.8008	no	Q4	0
60720	65	female	5	no	no	20	no	45.5	1.25	0.49	no	11.6071	yes	Q4	0
29693	60	male	5	no	no	35.07	no	44.1	1.67	7.15	no	1.03003	no	Q1	0
46209	69	female	2	no	no	26.27	no	45.5	1.5	1.71	no	3.99123	no	Q2	0
10079	53	female	5	no	no	24.94	yes	47.1	1.9	3.03	no	2.95347	no	Q1	0
86630	65	male	2	no	no	28.76	no	46.7	2.44	1.46	no	7.80466	no	Q3	0
56250	48	female	1	no	no	24.48	no	46.6	1.88	0.12	no	73.0067	yes	Q4	0
77587	51	male	2	no	no	27.46	no	47.5	1.92	1.39	no	6.56115	yes	Q3	0
39849	74	female	5	yes	no	21.9	no	44.6	2.2	14.67	no	0.668848	no	Q1	0
88744	43	male	4	no	no	35.95	no	46.2	1.98	1.9	no	4.81453	yes	Q2	0
51190	61	male	3	no	no	21.2	no	48	2.56	0.7	no	17.5543	yes	Q4	0
70525	58	male	4	no	no	20.32	no	45.8	1.74	1.72	no	4.63326	yes	Q2	0
88900	62	male	1	no	no	24.63	no	47.8	1.88	0.8	no	11.233	yes	Q4	0
34036	43	male	1	no	no	27.28	no	48.4	2.13	4.97	no	2.07429	no	Q1	0
42216	49	male	2	no	no	26.61	no	48.5	1.93	8.75	no	1.06977	no	Q1	0
51392	66	female	4	no	no	29.7	no	45.6	0.79	0.78	no	4.61846	no	Q2	0
38017	47	male	3	no	no	20.5	no	46.8	1.12	1.86	no	2.81806	yes	Q1	0
80188	55	male	3	no	no	31.08	no	46.3	1.08	1.13	no	4.42513	yes	Q2	0
34537	46	male	4	no	no	28.79	no	47.6	1.46	1.94	no	3.58227	no	Q2	0
86914	61	male	5	no	no	34.09	no	44.3	2.69	1.24	no	9.61024	no	Q3	0
81248	45	male	4	no	no	30.66	no	49	1.6	1.91	no	4.10471	no	Q2	0
86886	61	female	2	no	yes	36.93	no	46	1.26	1.64	no	3.53415	no	Q2	0
38099	63	female	5	no	no	28.33	no	45.8	1.96	1.57	no	5.71771	no	Q2	0
91085	74	male	5	no	no	23.96	no	44.9	1.16	8.4	no	0.620048	yes	Q1	0
18799	44	male	5	no	no	26.53	no	44.1	2.26	0.57	no	17.4853	yes	Q4	0
44536	68	female	4	no	no	25.5	no	47.5	2.4	1.11	no	10.2703	yes	Q3	0
41806	63	male	2	no	no	30.21	no	47.2	2.04	13.41	no	0.718031	no	Q1	0
39935	57	female	5	no	no	28.26	no	46.1	1.95	15.37	no	0.584873	no	Q1	0
28779	44	male	2	no	no	34.73	no	45.9	1.41	1.78	no	3.6359	yes	Q2	0
80648	43	male	3	no	no	32.88	no	47.8	1.96	0.36	no	26.0244	no	Q4	0
72420	73	male	2	no	no	24.84	yes	48.3	2.42	1.36	no	8.59456	yes	Q3	0
55569	58	male	3	no	no	24.34	no	46	1.25	1.08	no	5.32407	no	Q2	0
76318	47	female	3	yes	no	19.32	no	45	1.53	0.51	no	13.5	no	Q4	0
12683	54	male	2	no	no	24.9	no	45.4	2.54	1.13	no	10.205	no	Q3	0
97814	57	male	1	no	no	28.47	no	47.5	2.53	0.81	no	14.8364	no	Q4	0
61264	65	female	2	no	no	30.06	no	45.6	2.51	0.88	no	13.0064	yes	Q4	0
43969	44	female	3	no	yes	25.01	no	45.7	2.38	1.15	no	9.45791	no	Q3	0
90992	64	female	1	no	no	23.02	no	45	1.71	1.66	no	4.63554	yes	Q2	0
65841	48	male	5	no	no	27.8	no	46.4	1.2	0.98	no	5.68163	yes	Q2	0
46359	56	male	5	no	no	34.2	no	43.7	1.58	6.91	no	0.999219	no	Q1	0
17261	49	male	5	no	no	30.18	no	48.4	1.4	1.07	no	6.33271	no	Q2	0
49687	71	female	2	no	no	22.32	no	46.9	1.92	0.6	no	15.008	no	Q4	0
74010	50	male	5	no	no	25.98	no	45.9	2.11	1.91	no	5.07063	no	Q2	0
75538	43	female	5	no	no	31.87	no	48.4	1.34	0.03	no	216.187	yes	Q4	0
60533	72	female	1	no	no	32.47	no	45.7	3.88	1.01	no	17.556	no	Q4	0
68513	62	male	4	no	no	30.72	no	46.9	1.57	3.53	no	2.08592	no	Q1	0
19349	42	male	2	no	no	24.61	yes	47	1.68	1.6	no	4.935	no	Q2	0
37289	58	male	3	no	yes	35.56	no	47.5	2.23	1.28	no	8.27539	no	Q3	0
20907	59	female	3	no	no	34.15	no	49	2.14	1.36	no	7.71029	yes	Q3	0
70453	61	female	1	no	no	28.66	no	47.6	3.59	0.88	no	19.4186	no	Q4	0
43669	40	female	1	no	no	20.52	no	47.3	1.38	1.83	no	3.56689	no	Q2	0
61397	67	male	3	no	no	21.94	no	46.8	1.51	0.95	no	7.43874	no	Q3	0
28317	67	male	3	no	no	31	no	48.5	1.58	14.59	no	0.525223	yes	Q1	0
19732	62	female	5	no	no	30.32	no	47.8	2.28	1.04	no	10.4792	no	Q3	0
35422	54	female	3	no	no	20.88	no	47.8	1.71	7.41	no	1.10308	yes	Q1	0
40451	67	male	2	no	no	27.69	no	44.6	1.02	0.41	no	11.0956	no	Q4	0
31725	56	female	5	yes	no	21.69	no	46.7	1.93	8.21	no	1.09782	no	Q1	0
34935	61	female	5	no	no	22.28	no	40.9	2.26	5.45	no	1.69604	yes	Q1	0
56579	55	female	3	no	no	30.42	yes	48.9	2.75	0.77	no	17.4643	no	Q4	0
33611	69	female	1	no	yes	27.74	no	44.8	1.5	1.27	no	5.29134	no	Q2	0
69423	55	female	3	no	no	27.89	no	45.4	2.43	1.42	no	7.76915	yes	Q3	0
12245	65	male	2	no	no	23.23	no	47.7	1.12	3.42	no	1.56211	no	Q1	0
64830	42	male	2	no	no	31.26	no	45.3	1.71	1.63	no	4.75233	yes	Q2	0
14995	60	female	1	no	no	19.03	no	49.5	1.86	1.21	no	7.60909	yes	Q3	0
81167	84	female	3	no	no	25.67	no	41.7	1.4	3.45	no	1.69217	yes	Q1	0
92820	53	female	3	no	no	28.45	no	46.4	1.66	0.83	no	9.28	no	Q3	0
84346	60	female	3	no	no	28.35	no	46.2	1.25	0.95	no	6.07895	yes	Q2	0
50161	59	female	5	no	no	34.92	no	47.9	1.87	1.06	no	8.45028	no	Q3	0
19521	59	male	2	no	no	31.21	no	47.5	1.83	1	no	8.6925	yes	Q3	0
68189	60	male	2	no	no	26.23	no	46.6	1.81	14.24	no	0.592317	no	Q1	0
19016	61	male	5	no	no	35.13	no	47	1.55	0.82	no	8.88415	no	Q3	0
69963	62	female	4	no	no	34.81	no	42.7	3.27	0.56	no	24.9337	no	Q4	0
93720	82	female	2	no	no	31.85	no	44.2	2.09	13.07	no	0.706794	no	Q1	0
33488	63	female	3	no	yes	20.79	yes	48.2	2.36	1.1	no	10.3411	no	Q3	0
55097	65	female	2	no	no	23.98	no	46.7	1.45	1.17	no	5.78761	yes	Q2	0
10324	57	female	2	no	no	19.3	no	43.1	2.36	2	no	5.0858	yes	Q2	0
87570	73	female	5	no	no	26.93	no	46.4	1.51	0.78	no	8.98256	no	Q3	0
61416	69	male	4	yes	no	19.66	no	47.1	1.47	17.29	no	0.400445	no	Q1	0
69881	81	female	5	no	no	25.62	no	45	2.98	1.9	no	7.05789	yes	Q3	0
89987	62	female	2	no	no	24.42	no	48.6	1.98	0.67	no	14.3624	yes	Q4	0
83118	61	female	3	no	no	34.86	no	49.7	1.06	1.65	no	3.19285	yes	Q1	0
58450	61	female	5	no	no	27.25	yes	47.5	2.09	3.84	no	2.58529	no	Q1	0
61043	64	female	2	no	no	29.78	no	46.8	1.68	1.37	no	5.73898	yes	Q2	0
38182	63	male	1	no	no	26.93	no	46.6	2.09	4.75	no	2.0504	no	Q1	0
73008	73	female	3	no	no	20.3	no	44.9	1.45	0.84	no	7.7506	no	Q3	0
88903	44	female	2	no	no	27.43	no	46.1	1.38	1.43	no	4.44881	no	Q2	0
60632	75	female	3	no	no	25.13	no	44.6	1.92	6.18	no	1.38563	no	Q1	0
14465	74	male	3	no	no	34.26	no	46.8	1.84	1.96	no	4.39347	no	Q2	0
71024	65	male	5	no	no	29.45	yes	41.7	0.95	6.89	no	0.574964	yes	Q1	0
17151	49	male	2	no	no	26.54	no	48.4	2.91	1.32	no	10.67	yes	Q3	0
75136	62	male	3	no	no	34.96	no	47.9	2.36	0.97	no	11.654	no	Q4	0
76897	59	female	2	no	no	27.12	no	44.4	1.97	18.01	no	0.485664	no	Q1	0
79008	65	female	2	no	no	19.97	no	47.7	1.7	1.79	no	4.53017	no	Q2	0
34497	60	female	3	no	no	25.05	no	49.4	1.24	16.88	no	0.362891	yes	Q1	0
96397	60	male	3	no	no	26.34	no	48.2	2.86	0.74	no	18.6286	yes	Q4	0
26524	56	female	5	no	no	26.27	no	45.8	1.49	1.09	no	6.26073	no	Q2	0
98998	59	male	4	no	no	30.41	no	48.2	1.41	18.3	no	0.371377	no	Q1	0
60144	69	female	2	no	no	29.56	no	43	1.91	4.5	no	1.82511	yes	Q1	0
57731	73	male	3	yes	no	22.91	no	46.9	2.22	1.96	no	5.31214	no	Q2	0
87319	41	female	3	no	no	34.74	yes	43.4	2.18	5.15	no	1.83713	no	Q1	0
10608	58	male	2	no	no	36.67	no	46.7	1.41	1.09	no	6.04101	no	Q2	0
52913	55	male	5	no	no	27.24	no	50.4	2.9	1.29	no	11.3302	no	Q4	0
10970	62	male	2	no	yes	31.31	no	47.7	2.81	1.23	no	10.8973	no	Q4	0
60382	59	female	2	no	no	30.73	no	51.3	1.83	0.72	no	13.0388	yes	Q4	0
99134	60	male	1	no	no	26.64	yes	46.9	1.9	1.62	no	5.50062	yes	Q2	0
85385	57	female	5	no	no	31.41	no	46.1	2.14	1.45	no	6.80372	no	Q3	0
79840	63	male	5	no	no	28.47	yes	46.5	1.58	0.72	no	10.2042	no	Q3	0
80495	68	male	1	no	no	32.64	no	46.3	1.19	1.18	no	4.66924	no	Q2	0
96961	81	male	4	no	no	20.17	no	47.2	2.98	1.07	no	13.1454	yes	Q4	0
49012	61	male	4	no	no	31.64	no	46.1	1.62	1.28	no	5.83453	yes	Q2	0
16545	60	female	2	no	no	21.57	no	49.9	1.52	1.8	no	4.21378	yes	Q2	0
38897	50	male	4	no	no	19.31	no	47.2	2.34	1.73	no	6.38428	yes	Q2	0
66428	66	female	5	no	no	34.25	no	45.4	1.51	0.85	no	8.06518	yes	Q3	0
56324	58	female	2	no	yes	31.26	no	48.1	1.82	8.42	no	1.03969	no	Q1	0
10771	67	female	1	no	no	29.26	no	44.6	2	1.13	no	7.89381	no	Q3	0
14817	74	male	3	no	no	21.82	no	46.8	1.71	0.69	no	11.5983	no	Q4	0
15689	60	female	4	no	no	29.6	yes	45.2	1.66	13.44	no	0.558274	no	Q1	0
65265	62	female	3	no	no	28.44	no	46.5	1.41	1.54	no	4.25747	yes	Q2	0
81698	62	male	5	no	no	31.79	no	47.9	2.87	15.15	no	0.907413	no	Q1	0
76289	60	female	5	yes	no	24.76	no	46.8	1.57	1.15	no	6.38922	no	Q2	0
68031	70	female	5	no	yes	36.1	yes	45.9	2.05	1.14	no	8.25395	no	Q3	0
46089	60	female	3	no	yes	23.67	no	47.8	1.9	1.39	no	6.53381	yes	Q3	0
59320	59	male	1	no	no	20.51	no	47.7	1.22	1.52	no	3.82855	yes	Q2	0
84854	59	male	5	no	no	28.8	no	48.4	1.53	1.03	no	7.18951	no	Q3	0
91025	69	female	2	no	no	31.13	no	49.2	2.51	1.17	no	10.5549	yes	Q3	0
28834	43	male	4	no	no	26.5	no	48.4	1.71	0.58	no	14.2697	yes	Q4	0
10946	56	male	3	no	no	24.32	no	48.8	2.07	1.12	no	9.01929	no	Q3	0
51941	49	male	2	no	yes	25.63	no	48.4	1.89	0.91	no	10.0523	no	Q3	0
35708	58	male	2	no	no	21.24	no	44.3	1.71	1.64	no	4.61909	yes	Q2	0
54460	58	female	3	no	no	21.95	no	43.3	1.36	1.2	no	4.90733	yes	Q2	0
34115	57	female	5	no	no	30.18	no	45.9	1.5	13.31	no	0.51728	no	Q1	0
66653	44	female	3	no	no	31.16	yes	45.4	2.53	15.48	no	0.742003	no	Q1	0
68955	49	male	2	no	no	24.25	no	48	2.03	0.57	no	17.0947	no	Q4	0
92779	52	female	5	no	no	27.91	no	47.9	1.71	1.9	no	4.311	no	Q2	0
13659	42	male	1	no	no	27.35	no	48.2	1.53	0.76	no	9.70342	no	Q3	0
21579	53	male	5	no	no	21.67	no	48.6	2.28	1.14	no	9.72	no	Q3	0
68981	70	male	2	no	yes	36.29	no	44.5	1.14	0.86	no	5.89884	yes	Q2	0
16614	43	female	2	no	no	27	no	44.7	1.52	1.5	no	4.5296	no	Q2	0
61162	65	female	3	no	no	35.92	no	44	1.88	1.13	no	7.32035	yes	Q3	0
29460	61	female	1	no	no	29.6	no	44.3	1.13	0.53	no	9.44509	no	Q3	0
75970	43	male	2	no	no	25.95	no	47.9	1.36	0.5	no	13.0288	no	Q4	0
54761	55	male	5	no	no	30.18	no	44.6	2.51	0.69	no	16.2241	no	Q4	0
54122	44	male	3	no	no	20.53	no	51.5	2.58	1.2	no	11.0725	no	Q4	0
88004	49	female	2	yes	no	34.91	no	46.9	2.86	0.75	no	17.8845	yes	Q4	0
70095	61	male	5	no	no	29.66	no	44.4	2.23	8.37	no	1.18294	yes	Q1	0
89571	45	female	2	no	no	25.84	no	44.3	1.97	0.96	no	9.09073	no	Q3	0
44493	41	male	3	no	no	18.82	no	49.2	2.1	0.37	no	27.9243	no	Q4	0
40266	51	female	2	no	no	32.04	no	46.5	1.33	1.59	no	3.88962	yes	Q2	0
32450	43	male	2	no	no	34.32	no	48.5	1.74	0.9	no	9.37667	no	Q3	0
55222	45	female	3	no	no	21.07	yes	46.5	1.6	0.65	no	11.4462	no	Q4	0
34637	56	male	1	yes	no	24.16	no	44.7	2.18	0.82	no	11.8837	no	Q4	0
59746	72	female	5	no	no	34.38	no	46	2.3	1.84	no	5.75	yes	Q2	0
21113	56	female	4	no	no	22.9	no	47.5	1.96	1.03	no	9.03883	no	Q3	0
36863	77	female	3	no	no	25.18	no	44.8	1.66	6.03	no	1.2333	no	Q1	0
82993	62	female	3	no	no	32.57	no	42.6	2.7	1.35	no	8.52	no	Q3	0
49715	43	male	1	no	no	28.02	no	46.7	1.28	0.94	no	6.35915	no	Q2	0
55288	61	male	1	no	no	24.06	no	46.6	1.94	1.56	no	5.79513	no	Q2	0
81645	60	female	5	no	yes	24.23	no	46.5	2.14	1.53	no	6.50392	no	Q3	0
17113	70	male	5	no	no	30.87	no	49.3	1.42	1.4	no	5.00043	no	Q2	0
56675	70	female	5	no	no	29.38	no	46.7	1.8	1.8	no	4.67	no	Q2	0
50833	57	male	1	no	no	31.35	no	45	2.71	1.01	no	12.0743	yes	Q4	0
91150	57	female	2	no	no	20.6	no	47.8	1.96	0.97	no	9.65856	no	Q3	0
53219	62	female	4	no	no	32.62	no	48.8	2.07	5.72	no	1.76601	yes	Q1	0
13117	58	male	3	no	no	32.88	yes	47.1	2.39	1.41	no	7.98362	yes	Q3	0
44300	67	female	1	no	yes	27.56	no	47.7	4.45	0.64	no	33.1664	no	Q4	0
44637	47	male	5	no	no	28.92	no	49.5	1.57	1.63	no	4.76779	no	Q2	0
15546	45	male	2	no	no	21.68	no	45.5	1.86	5.51	no	1.53593	no	Q1	0
55790	53	male	3	yes	no	27.11	no	44.9	2.74	1.55	no	7.93716	no	Q3	0
23758	57	female	5	no	no	35.39	no	46.8	1.73	0.65	no	12.456	yes	Q4	0
93065	65	male	2	no	no	23.31	yes	44.8	2.12	5.31	no	1.78863	yes	Q1	0
11375	48	female	4	no	no	31.36	no	47.3	1.65	1.21	no	6.45	no	Q2	0
54202	60	male	2	no	no	20.8	no	45.5	1.71	1.84	no	4.22853	no	Q2	0
48568	67	female	4	no	no	22.78	no	48.6	2.2	1.59	no	6.72453	no	Q3	0
80981	57	male	5	no	no	20.97	yes	47.4	1	1.79	no	2.64804	yes	Q1	0
88443	40	female	3	no	yes	24.4	no	47.4	1.95	0.56	no	16.5054	no	Q4	0
61555	49	female	3	no	no	24.55	no	46.3	2.56	0.97	no	12.2194	no	Q4	0
45694	45	female	4	no	yes	24.13	yes	45.6	1.74	0.77	no	10.3044	no	Q3	0
85572	42	female	3	no	no	24.29	no	47	2.1	1.65	no	5.98182	no	Q2	0
58805	45	female	4	no	no	26.59	no	47	1.68	1.2	no	6.58	no	Q3	0
52505	68	female	1	no	no	22.69	no	49.1	1.19	1.93	no	3.02741	no	Q1	0
48521	57	male	3	no	no	30.17	no	46.9	1.56	0.85	no	8.60753	no	Q3	0
90689	40	male	3	no	no	26.41	no	47.8	2.24	0.12	no	89.2267	no	Q4	0
96214	43	male	1	no	no	28.34	no	44	1.63	1.09	no	6.57982	no	Q3	0
92345	46	female	3	no	no	20.04	no	46.1	3.67	8.47	no	1.99749	no	Q1	0
38607	58	male	5	no	no	30.2	no	47.9	2.23	1.07	no	9.9829	yes	Q3	0
95427	43	male	2	no	no	35.37	no	49.6	2.57	9.9	no	1.2876	no	Q1	0
38467	46	female	4	no	no	29.91	no	45	1.87	3.38	no	2.48964	no	Q1	0
83960	45	male	3	no	no	28.06	no	46.6	2.83	1.34	no	9.84164	no	Q3	0
73621	41	female	1	no	no	29.82	no	42.5	1.72	1.01	no	7.23762	no	Q3	0
83090	62	female	2	no	no	32.27	no	49.4	2	1.16	no	8.51724	yes	Q3	0
60523	43	male	3	no	yes	32.94	no	48.7	1.64	0.81	no	9.86025	no	Q3	0
58518	71	male	5	yes	no	31.71	no	47.9	2.49	3.23	no	3.6926	yes	Q2	0
45140	43	female	2	no	no	24.23	no	46.2	1.73	0.53	no	15.0804	no	Q4	0
96718	43	male	1	no	no	35.58	no	45.1	2.15	1.96	no	4.94719	no	Q2	0
15815	42	male	3	no	no	31.95	no	46.4	2.62	0.84	no	14.4724	no	Q4	0
23655	42	female	1	no	no	27.65	no	46.1	1.92	1.81	no	4.89017	no	Q2	0
25062	54	male	3	no	no	25.02	no	49.9	2.09	0.5	no	20.8582	no	Q4	0
39447	41	male	5	no	no	34.35	yes	46.2	0.97	6.46	no	0.693715	no	Q1	0
16465	40	female	4	no	no	32.47	no	45	2.1	0.77	no	12.2727	yes	Q4	0
57464	54	male	4	no	no	34.33	no	45.2	1.28	2.73	no	2.11927	no	Q1	0
10874	57	male	1	no	no	34.01	no	44.1	1.15	8.98	no	0.564755	yes	Q1	0
49104	65	female	2	no	no	30.55	no	44.1	2.41	1.59	no	6.68434	yes	Q3	0
15230	50	male	4	no	no	30.19	no	44.8	2.73	1.18	no	10.3647	yes	Q3	0
36363	70	male	5	no	no	30.45	no	46.1	1.88	4.1	no	2.11385	no	Q1	0
36692	45	female	2	no	no	32.72	no	44.5	3.6	1.92	no	8.34375	no	Q3	0
92663	76	male	5	no	no	23.46	no	47.2	3.07	1.02	no	14.2063	yes	Q4	0
50524	54	male	3	no	no	27.58	no	46.9	1.84	0.77	no	11.2073	yes	Q4	0
29377	55	male	2	no	yes	34.54	no	44.7	2.89	0.97	no	13.3178	yes	Q4	0
52343	41	male	3	no	no	29.94	no	44.9	1.93	1.87	no	4.63406	yes	Q2	0
99682	69	male	4	no	no	28.48	no	47.9	2.46	1.23	no	9.58	no	Q3	0
78366	52	male	5	no	no	26.68	no	46.2	2.59	1.04	no	11.5056	no	Q4	0
91067	43	female	1	no	no	25.09	no	48.4	2.17	0.94	no	11.1732	no	Q4	0
24353	89	male	2	no	yes	34.95	no	47.5	2.51	5.97	no	1.99707	yes	Q1	0
38809	84	female	5	no	no	25.95	no	45.7	3.49	1.49	no	10.7042	yes	Q4	0
35226	45	female	2	no	no	26.13	no	43.6	2.75	0.93	no	12.8925	no	Q4	0
65101	55	male	2	yes	no	26.47	no	42.1	1.74	3.01	no	2.43369	no	Q1	0
28878	45	female	3	no	no	24.45	no	44.9	1.42	1.04	no	6.13058	no	Q2	0
19346	61	male	3	no	no	26.72	no	43.5	1.74	1.36	no	5.56544	no	Q2	0
81157	43	male	5	no	no	24.97	no	46.6	2.74	0.64	no	19.9506	no	Q4	0
23237	55	female	3	no	no	34.91	no	46.8	2.34	1.06	no	10.3313	no	Q3	0
68166	42	male	3	no	no	31.48	yes	47.2	1.43	1.35	no	4.9997	yes	Q2	0
48673	72	female	2	no	no	27.37	no	44.6	2.57	0.13	no	88.1708	no	Q4	0
28399	62	female	4	no	no	34.12	no	46.7	1.53	0.8	no	8.93137	yes	Q3	0
76867	42	female	1	no	no	24.8	no	44.2	2.14	1.42	no	6.66113	no	Q3	0
68285	42	female	3	no	no	22.5	no	47.9	1.71	1.11	no	7.37919	no	Q3	0
81114	41	male	5	no	no	31.98	yes	45.4	2.3	1.22	no	8.55902	yes	Q3	0
19017	61	female	4	no	no	22.5	no	45.7	1.56	1.53	no	4.65961	yes	Q2	0
86286	57	male	5	no	no	34.48	no	46.2	2.16	1.96	no	5.09143	no	Q2	0
31397	54	male	3	no	no	27.65	no	46.3	2.16	0.7	no	14.2869	no	Q4	0
21790	56	male	1	no	no	27.71	no	47.8	2.58	1.75	no	7.04709	no	Q3	0
79131	48	female	2	no	yes	34.58	no	45.3	1.72	1.49	no	5.22926	yes	Q2	0
16136	63	female	4	no	no	18.01	no	45.8	1.6	0.9	no	8.14222	yes	Q3	0
47692	56	female	2	no	no	34.66	no	47.8	3.12	0.95	no	15.6985	no	Q4	0
58909	64	male	1	no	no	20.09	no	46.7	1.86	1.62	no	5.36185	yes	Q2	0
36014	62	male	3	no	no	34.25	no	47.9	2.5	1.94	no	6.17268	yes	Q2	0
80735	45	male	5	no	no	28.96	no	45.5	1.89	2.21	no	3.89118	yes	Q2	0
11489	65	male	5	no	no	23.15	yes	46.3	2.28	0.62	no	17.0265	no	Q4	0
36408	58	female	2	no	yes	21.9	no	50.7	1.46	0.94	no	7.87468	no	Q3	0
87951	61	male	5	no	no	29.74	no	45.9	1.78	1.22	no	6.69689	no	Q3	0
99476	56	female	5	yes	no	29.22	no	46.4	1.17	1.96	no	2.7698	yes	Q1	0
18016	65	female	5	no	no	30.74	no	49.1	1.02	0.85	no	5.892	no	Q2	0
25532	41	female	1	no	no	28.47	no	42.5	1.55	19.59	no	0.336269	no	Q1	0
81511	43	female	5	no	no	27.97	no	47.9	2.02	1.15	no	8.41374	no	Q3	0
67690	72	female	3	no	no	32.85	no	49.9	2.15	1.33	no	8.06654	no	Q3	0
45525	46	male	3	no	no	30.22	no	47.2	2.18	0.87	no	11.8271	no	Q4	0
34078	42	male	4	no	no	25.89	no	48.9	2.85	0.6	no	23.2275	no	Q4	0
14365	62	female	1	no	no	28.02	no	47	2.27	8.63	no	1.23627	yes	Q1	0
90918	63	male	5	no	no	25.68	no	49.6	1.77	5.81	no	1.51105	yes	Q1	0
32393	41	male	2	no	yes	26.47	no	50.1	2.58	1.72	no	7.515	yes	Q3	0
33062	73	female	3	no	no	27.53	no	42.3	2.18	4.19	no	2.20081	yes	Q1	0
16415	51	female	3	no	no	20.57	no	41.7	2.87	0.66	no	18.1332	no	Q4	0
39917	62	male	5	no	no	32.61	no	50.2	1.83	6.45	no	1.42428	yes	Q1	0
31963	62	female	3	no	no	30.27	no	49.1	1.85	4.7	no	1.93266	no	Q1	0
79790	70	female	3	no	no	26.88	yes	44	2.64	4.83	no	2.40497	no	Q1	0
15241	54	female	5	no	no	29.04	no	43.5	1.28	1.86	no	2.99355	no	Q1	0
81860	87	male	4	no	no	28.66	no	46.3	1.49	0.44	no	15.6789	no	Q4	0
26170	42	male	3	no	no	26.55	no	47	1.71	1.47	no	5.46735	yes	Q2	0
42889	77	male	2	no	no	34.88	no	44.5	1.6	0.04	no	178	yes	Q4	0
22604	58	female	3	no	no	34.86	no	46.6	2.55	2.03	no	5.85369	no	Q2	0
48915	70	male	5	no	no	22.36	no	47.2	2.62	0.56	no	22.0829	no	Q4	0
10829	41	female	1	no	no	24.4	no	44.7	1.11	1.26	no	3.93786	no	Q2	0
98474	49	female	3	no	no	34.46	no	47.4	1.78	0.63	no	13.3924	yes	Q4	0
68990	61	male	5	no	no	23.51	no	44.9	3.46	1.42	no	10.9404	yes	Q4	0
89226	58	female	3	yes	no	21.06	no	45.2	0.98	1.16	no	3.81862	no	Q2	0
64198	55	female	2	no	no	22.53	no	46.8	1.75	0.61	no	13.4262	no	Q4	0
47099	62	female	1	no	no	34.37	no	45.8	2.72	1.91	no	6.5223	no	Q3	0
45437	66	male	2	no	no	25.83	no	46.2	1.74	2.31	no	3.48	no	Q2	0
88128	53	male	4	no	no	27.84	no	48	1.57	0.7	no	10.7657	yes	Q4	0
44355	62	male	5	no	no	31.18	no	44.6	2.07	1.44	no	6.41125	yes	Q2	0
29045	70	male	5	no	yes	28.5	no	44.2	1.22	1.94	no	2.77959	no	Q1	0
90901	65	male	5	no	no	20.82	yes	45.6	1.21	0.89	no	6.19955	no	Q2	0
86439	54	female	2	no	no	34.4	no	46.5	2.46	1.36	no	8.41103	yes	Q3	0
89675	60	male	4	no	no	30.47	no	47.5	2.16	0.8	no	12.825	yes	Q4	0
73951	70	male	3	no	no	29.49	no	46.1	1.68	7.45	no	1.03957	yes	Q1	0
92089	53	female	3	no	no	29	no	42.1	2.11	0.5	no	17.7662	no	Q4	0
99011	58	female	5	no	no	30.57	no	47.3	3.53	1.24	no	13.4652	no	Q4	0
86307	59	female	1	no	no	28.2	no	47	1.62	1.45	no	5.25103	yes	Q2	0
46383	41	female	1	no	no	24.72	no	48.1	1.09	1.19	no	4.4058	no	Q2	0
13631	70	male	5	no	no	27.99	no	46.1	2.48	0.78	no	14.6574	no	Q4	0
33469	52	female	3	no	no	31.59	no	46.5	1.97	1.65	no	5.55182	no	Q2	0
94797	71	male	2	no	no	23.01	no	47.9	2.5	0.93	no	12.8763	yes	Q4	0
81664	47	male	3	no	no	35.49	yes	48.5	1.73	1.78	no	4.71376	no	Q2	0
69689	66	male	2	no	no	29.25	no	47.9	3.1	2.91	no	5.10275	yes	Q2	0
68348	54	female	2	no	no	32.02	no	46.3	1.95	1.49	no	6.0594	no	Q2	0
78216	56	female	3	yes	no	21.7	no	44.4	2.23	1.68	no	5.89357	no	Q2	0
30478	63	female	2	no	no	27.09	no	41.7	1.97	1.04	no	7.89894	no	Q3	0
82728	40	male	5	no	no	23.06	no	47.2	0.94	0.28	no	15.8457	no	Q4	0
24737	67	female	3	no	no	30.56	no	43.9	1.83	0.56	no	14.3459	no	Q4	0
74821	63	male	5	no	yes	35.4	yes	47.2	2.08	1.04	no	9.44	no	Q3	0
57126	44	male	1	no	no	31.53	no	48.2	2.13	10.9	no	0.94189	no	Q1	0
88280	87	male	5	no	no	28.33	no	43.8	2.82	1.87	no	6.60513	no	Q3	0
95580	60	female	4	no	no	34.34	no	40.1	2.11	1.46	no	5.79527	no	Q2	0
82433	51	female	3	no	no	22.9	no	48.3	1.87	1.22	no	7.40336	no	Q3	0
91875	65	female	1	no	no	29.6	no	47.8	2.06	0.69	no	14.2707	no	Q4	0
13887	68	male	3	no	no	31.79	yes	47.9	1.68	1.28	no	6.28688	no	Q2	0
66005	73	male	4	no	no	26.72	no	44.6	1.98	1	no	8.8308	yes	Q3	0
39679	68	male	1	no	no	28.38	no	46.2	1.78	1.4	no	5.874	no	Q2	0
58377	43	female	5	no	yes	25.69	no	46.7	2.37	0.63	no	17.5681	no	Q4	0
50662	53	female	1	no	yes	36.39	no	45.6	1.64	1.75	no	4.27337	no	Q2	0
22073	57	female	2	no	no	20.59	no	42.5	1.83	0.69	no	11.2717	no	Q4	0
40056	43	female	5	no	no	22.09	no	45.7	1.83	1.87	no	4.47225	yes	Q2	0
21392	55	male	2	no	yes	28.11	no	47.4	1.91	0.69	no	13.1209	no	Q4	0
82796	42	female	5	no	no	25.68	no	43.1	1.55	9.09	no	0.734928	no	Q1	0
66817	55	male	5	no	no	24.89	no	48.2	2.04	0.7	no	14.0469	no	Q4	0
42034	79	male	5	no	no	28.52	no	46.3	3.8	0.76	no	23.15	no	Q4	0
41286	45	female	2	yes	no	31.35	no	45.9	2.28	1.37	no	7.63883	no	Q3	0
22493	50	female	2	no	no	24.79	no	43.1	2.47	0.9	no	11.8286	no	Q4	0
29710	48	female	5	no	no	19.13	no	46.6	1.87	0.73	no	11.9373	no	Q4	0
79352	89	male	2	no	yes	26.06	no	43.8	1.11	1.83	no	2.65672	no	Q1	0
63788	72	male	5	no	no	21.98	no	45.5	1.33	1.03	no	5.87524	no	Q2	0
93394	52	male	2	no	no	26.55	no	46.9	2.58	0.56	no	21.6075	no	Q4	0
17977	63	male	5	no	yes	26.12	no	48.6	2.51	1.7	no	7.17565	no	Q3	0
75995	52	male	4	no	no	18.02	no	47.3	2.53	1.48	no	8.08574	no	Q3	0
77397	67	female	3	no	no	24.32	no	45.5	1.49	1.43	no	4.74091	no	Q2	0
35853	50	male	2	no	no	28.83	no	46.8	2.82	0.84	no	15.7114	no	Q4	0
53608	42	male	3	no	yes	19.5	no	46.9	3.26	1.36	no	11.2422	no	Q4	0
85408	59	male	3	no	no	34.42	no	48.4	1.47	1.34	no	5.30955	yes	Q2	0
92366	82	female	5	no	no	32.29	no	45.1	2.01	1.84	no	4.92668	no	Q2	0
60061	43	male	5	no	no	32.05	no	47.6	2.66	0.85	no	14.896	no	Q4	0
63761	62	male	5	no	no	34.04	no	49.3	5.3	1.98	no	13.1965	yes	Q4	0
60356	45	female	5	no	no	20.73	no	43.8	1.6	0.62	no	11.3032	yes	Q4	0
16048	63	male	3	no	no	27.37	yes	47.3	1.67	1.75	no	4.51377	no	Q2	0
63965	48	female	5	no	no	26.84	no	44.9	1.57	1.01	no	6.9795	no	Q3	0
98123	66	male	2	no	no	24.73	no	48.6	2.5	6.4	no	1.89844	yes	Q1	0
57421	92	male	1	no	no	28.16	no	40.1	0.83	1.23	no	2.70593	no	Q1	0
30672	76	female	2	no	no	23.95	no	47.6	2.58	1.07	no	11.4774	no	Q4	0
81396	52	male	1	yes	no	36.95	no	46.7	2.27	1.42	no	7.46542	no	Q3	0
84562	73	male	5	no	no	22.51	no	45.9	1.57	0.58	no	12.4247	yes	Q4	0
68210	84	male	4	no	no	29.13	no	43.9	2.85	0.6	no	20.8525	yes	Q4	0
79133	68	female	2	no	no	34.33	no	45.1	2.08	1.06	no	8.84981	yes	Q3	0
99612	61	male	5	no	no	24.74	no	43.2	2.6	1.89	no	5.94286	yes	Q2	0
35963	71	male	5	no	no	28.84	no	45.7	2.06	1.5	no	6.27613	yes	Q2	0
51912	56	male	3	no	no	28.74	no	46.7	1.29	0.34	no	17.7185	no	Q4	0
61437	74	male	3	no	yes	25.25	no	47.4	2.54	1.47	no	8.1902	no	Q3	0
44335	60	female	4	no	no	28.55	no	45.4	1.94	2.84	no	3.10127	no	Q1	0
84614	87	male	2	no	yes	35.36	no	42.9	1.57	1.11	no	6.06784	no	Q2	0
33717	77	female	5	no	no	21.6	no	47.8	3.28	0.57	no	27.506	yes	Q4	0
61365	69	female	4	yes	no	28.27	no	42.7	2.9	1.74	no	7.11667	yes	Q3	0
57338	46	female	3	no	no	31.86	no	47.2	1.61	1.91	no	3.97864	no	Q2	0
88461	50	male	1	no	no	31.22	yes	49.8	3.07	1.78	no	8.5891	no	Q3	0
29432	61	male	3	no	no	27.26	no	43	1.86	5.54	no	1.44368	no	Q1	0
72330	62	male	3	no	no	28.74	no	44.7	1.02	0.9	no	5.066	no	Q2	0
33363	58	male	3	no	no	23.55	no	45.5	1.88	2.92	no	2.92945	no	Q1	0
44336	64	female	5	no	no	30.54	yes	43.9	1.15	1.13	no	4.4677	no	Q2	0
79134	87	male	4	no	no	25	no	41.3	2.51	1.48	no	7.00426	yes	Q3	0
65326	48	female	5	no	no	36.43	no	46.7	1.7	1.7	no	4.67	no	Q2	0
18235	50	female	3	no	no	24.33	no	47.2	3.32	0.73	no	21.4663	no	Q4	0
44075	51	male	2	no	no	32.47	no	50.7	2.27	0.55	no	20.9253	no	Q4	0
16036	60	male	5	yes	no	25.45	no	48.2	1.86	1.62	no	5.53407	yes	Q2	0
63589	75	female	3	no	no	32.99	no	44.4	1.74	0.97	no	7.96454	yes	Q3	0
81758	76	male	3	no	no	31.34	no	45.1	1.74	7.06	no	1.11153	no	Q1	0
29923	57	female	2	no	no	31.84	no	45.6	3.28	9.58	no	1.56125	yes	Q1	0
67547	44	female	5	no	yes	31.52	no	43.8	1.6	0.57	no	12.2947	yes	Q4	0
72334	45	female	5	no	no	31.49	no	48.9	1.65	9.34	no	0.863865	no	Q1	0
41534	57	female	5	no	no	25.57	no	49.9	1.75	17.74	no	0.492249	yes	Q1	0
39419	49	male	3	no	no	30.58	yes	48.5	2.47	1.44	no	8.3191	no	Q3	0
63217	62	female	1	no	no	27.29	yes	45.5	2.36	0.55	no	19.5236	yes	Q4	0
64092	52	female	5	no	no	27.02	no	45.1	1.88	0.95	no	8.92505	no	Q3	0
72842	82	female	3	no	yes	29.08	no	46.7	1.32	0.58	no	10.6283	no	Q3	0
31011	87	male	4	no	no	34.74	yes	41.4	1.46	0.81	no	7.46222	no	Q3	0
21843	43	male	4	no	no	20.99	no	47.2	2.64	1.99	no	6.26171	no	Q2	0
22643	41	male	5	yes	no	20	no	50.2	1.47	0.6	no	12.299	yes	Q4	0
22797	60	female	3	no	no	25.03	yes	47.4	1.78	1.49	no	5.66255	yes	Q2	0
71138	61	male	5	no	no	20.02	no	45.7	2.21	1.69	no	5.97615	no	Q2	0
92607	44	female	4	no	no	18.15	no	43.4	2.38	1.84	no	5.6137	no	Q2	0
11805	68	male	3	no	no	32.83	no	46.4	2.14	1.23	no	8.07285	no	Q3	0
38470	70	male	5	no	no	31.1	no	46.6	2.17	0.73	no	13.8523	no	Q4	0
70368	40	male	2	no	no	25.94	no	48.3	1.85	0.99	no	9.02576	yes	Q3	0
36449	62	male	5	no	yes	21.42	no	43.3	2.45	2.43	no	4.36564	yes	Q2	0
99882	55	male	3	no	no	28.87	no	46.1	1.39	1	no	6.4079	yes	Q2	0
47503	45	male	3	yes	no	34.1	yes	45.2	2.21	1.19	no	8.39429	no	Q3	0
11266	62	male	3	no	no	20.33	no	50.1	1.39	1.8	no	3.86883	no	Q2	0
78070	73	male	3	no	yes	30.81	no	49.5	2.76	0.35	no	39.0343	yes	Q4	0
65341	59	male	1	no	yes	30.33	no	44.1	5.13	0.65	no	34.8051	no	Q4	0
53971	45	female	1	no	no	26.78	yes	46.1	2.73	1.9	no	6.62384	no	Q3	0
34709	50	male	4	no	no	28.67	no	49.8	3.82	0.98	no	19.4118	yes	Q4	0
54029	63	male	5	no	no	23.01	no	46.2	1.38	0.86	no	7.41349	yes	Q3	0
71501	58	male	5	no	no	28.49	no	46.7	1.62	1.08	no	7.005	no	Q3	0
74497	46	male	2	no	no	28.12	no	45.7	1.5	1.42	no	4.82746	no	Q2	0
41214	42	male	5	no	no	35.11	no	46.9	1.91	0.76	no	11.7867	no	Q4	0
39965	41	male	2	no	no	29.23	yes	45.8	1.33	1.65	no	3.69176	no	Q2	0
24046	51	male	5	no	yes	34.88	no	46.1	2.09	0.11	no	87.59	no	Q4	0
97026	48	male	2	yes	no	23.66	no	46.2	1.62	9.67	no	0.773981	no	Q1	0
91556	61	female	2	no	yes	24.03	no	47.9	3.02	1.15	no	12.579	no	Q4	0
95924	42	male	3	no	no	24.96	no	47.9	1.99	0.67	no	14.227	no	Q4	0
25742	70	male	5	no	no	20.66	no	43.9	1.77	1.69	no	4.59781	no	Q2	0
32650	64	male	1	no	no	31.99	no	44.6	2.39	0.51	no	20.9008	no	Q4	0
28725	54	male	3	no	yes	31.59	no	47.5	1.1	1.15	no	4.54348	no	Q2	0
90539	55	female	5	no	no	32.62	no	47	1.91	1.7	no	5.28059	no	Q2	0
79616	48	female	1	no	no	29.82	no	45.2	1.86	0.83	no	10.1292	no	Q3	0
32743	51	female	2	no	no	34.15	no	46.5	1.5	0.74	no	9.42568	no	Q3	0
63284	43	male	4	no	no	24.95	no	48	1.99	1.18	no	8.09492	no	Q3	0
13603	54	female	3	no	no	24.34	no	46.7	3.46	1.55	no	10.4246	yes	Q3	0
38597	65	male	2	no	no	28.25	yes	47.6	1.9	1.04	no	8.69615	yes	Q3	0
58602	55	male	3	yes	no	22.44	no	46.5	1.62	2.15	no	3.50372	no	Q2	0
10016	49	male	5	no	no	34.23	no	48.9	1.82	1.06	no	8.39604	no	Q3	0
87049	40	male	2	no	no	28.11	no	48.6	2.1	0.95	no	10.7432	yes	Q4	0
40786	56	male	4	no	no	31.64	no	46	1.98	0.74	no	12.3081	no	Q4	0
43992	58	female	5	no	no	31.18	no	48.6	1.92	0.22	no	42.4145	no	Q4	0
42172	59	female	4	no	no	26.68	no	43.9	2.42	1.96	no	5.42031	no	Q2	0
26201	53	male	1	no	no	20.66	no	47.6	2.07	3.95	no	2.49448	no	Q1	0
39637	43	male	5	no	no	30.35	no	48	1.14	0.94	no	5.82128	yes	Q2	0
31041	74	female	2	no	no	23.33	no	44.8	1.34	0.69	no	8.70029	yes	Q3	0
96593	51	male	4	yes	no	28.14	no	47.6	0.99	0.78	no	6.04154	no	Q2	0
92166	50	male	2	no	no	32.3	no	48.3	1.87	1.45	no	6.22903	no	Q2	0
61988	57	female	5	no	no	27.34	no	46.2	2.13	1.86	no	5.29065	yes	Q2	0
87957	74	female	1	no	no	30.78	no	49.1	1.84	1.13	no	7.99504	no	Q3	0
77458	62	male	2	no	no	35.21	no	45.8	1.81	14.63	no	0.56663	no	Q1	0
30300	51	male	4	no	no	27.14	no	49.1	1.86	1.45	no	6.29834	no	Q2	0
32125	69	female	2	no	no	34.31	no	45.3	1.82	1.08	no	7.63389	no	Q3	0
35069	64	male	4	no	no	32.62	yes	45.1	1.23	1.48	no	3.74818	no	Q2	0
59607	75	male	2	no	no	27.44	no	43.5	1.2	0.6	no	8.7	no	Q3	0
77153	53	male	4	no	yes	20.57	no	48.1	0.9	0.83	no	5.21566	yes	Q2	0
24347	86	male	5	no	no	21.04	no	44.1	2.92	1.61	no	7.99826	yes	Q3	0
71547	57	male	3	no	yes	28.19	no	43.9	2.23	1.24	no	7.89492	no	Q3	0
92512	67	male	2	no	yes	28.16	no	45.4	2.72	1.99	no	6.20543	no	Q2	0
70354	41	male	4	no	no	32.68	yes	44.4	2.63	1.5	no	7.7848	no	Q3	0
49916	70	male	1	no	yes	22.34	no	44.4	1.77	1.48	no	5.31	no	Q2	0
63407	42	female	3	yes	no	21.1	no	45.4	2.11	1.74	no	5.5054	yes	Q2	0
77036	72	male	4	no	no	28.39	no	44.2	2.45	1.99	no	5.44171	no	Q2	0
92009	54	female	2	no	no	23.64	no	45.8	1.88	9.83	no	0.875931	no	Q1	0
73499	52	female	1	no	yes	21.69	no	47.6	2.08	0.64	no	15.47	yes	Q4	0
28751	51	male	3	no	yes	29.64	yes	46.6	3.32	0.69	no	22.422	no	Q4	0
54437	64	male	5	no	no	21.08	no	42.3	2.79	1	no	11.8017	yes	Q4	0
21599	52	male	2	yes	no	28.27	no	44.8	2.48	9.89	no	1.1234	no	Q1	0
91044	42	female	3	no	yes	23.98	no	47.3	1.84	0.86	no	10.12	yes	Q3	0
12721	55	female	2	no	no	25.45	no	44.5	1.17	1.83	no	2.84508	no	Q1	0
59040	52	male	4	no	yes	25.79	no	47.2	2.36	1.84	no	6.05391	no	Q2	0
28307	59	female	4	no	no	29.26	no	48.4	2.13	1.46	no	7.0611	no	Q3	0
44647	78	female	3	no	no	28.26	no	45.3	1.39	1.17	no	5.38179	yes	Q2	0
58074	45	female	3	no	no	24.09	no	46.5	2.2	1.96	no	5.21939	no	Q2	0
76442	56	male	2	no	yes	29.92	no	46.7	1.61	0.87	no	8.64218	yes	Q3	0
15490	65	male	5	no	no	30.79	no	50.1	3.59	1.39	no	12.9395	no	Q4	0
84926	45	male	5	no	no	19.88	no	46.9	2.27	0.55	no	19.3569	no	Q4	0
55823	50	male	3	no	no	25.65	no	46.7	1.23	1.93	no	2.97622	no	Q1	0
73239	54	male	2	no	no	22.51	yes	47.4	1.88	1.92	no	4.64125	no	Q2	0
44487	51	male	1	no	yes	20.22	yes	44.1	2.04	1.39	no	6.47223	yes	Q2	0
75032	49	female	3	no	no	19.71	no	44.8	1.42	0.34	no	18.7106	no	Q4	0
23816	54	male	5	no	no	24.81	no	44.5	1.83	1.33	no	6.12293	yes	Q2	0
52115	49	male	3	no	no	31.8	no	48.3	2.62	0.78	no	16.2238	yes	Q4	0
18116	55	male	5	no	no	21.51	no	44.1	1.11	0.93	no	5.26355	no	Q2	0
38535	63	female	2	no	no	30.82	no	46.2	2.54	6.4	no	1.83356	no	Q1	0
15514	45	female	2	yes	no	20.67	no	47.8	1.57	0.55	no	13.6447	no	Q4	0
72646	41	female	2	no	no	32.26	no	49.4	1.01	0.12	no	41.5783	no	Q4	0
10755	80	female	4	no	no	34.46	no	48.5	1.2	1.33	no	4.37594	no	Q2	0
27253	59	female	5	no	no	27.27	no	44.3	1.63	0.83	no	8.69988	yes	Q3	0
25605	50	female	2	no	no	25.85	no	45.8	1.52	0.83	no	8.38747	no	Q3	0
23483	45	male	2	no	yes	31.43	no	43.3	2.22	0.88	no	10.9234	no	Q4	0
60495	47	male	5	no	no	21.24	no	44.6	1.7	1.21	no	6.26612	no	Q2	0
94341	54	female	3	no	no	22.01	no	43.6	2.14	1.39	no	6.71252	no	Q3	0
22935	45	male	1	no	no	24.77	no	46.6	2.68	0.77	no	16.2192	yes	Q4	0
52044	67	female	5	yes	no	21.38	no	45.1	1.8	1.95	no	4.16308	yes	Q2	0
76817	47	female	4	no	no	28.19	no	45.8	1.55	1.35	no	5.25852	yes	Q2	0
65670	62	female	1	no	no	23.97	no	45	1.84	1.11	no	7.45946	no	Q3	0
66489	87	male	2	no	yes	24.04	no	40.8	2.18	1.31	no	6.78962	yes	Q3	0
55613	49	female	4	no	no	20.93	no	49.6	2.46	7.37	no	1.65558	no	Q1	0
14530	66	male	3	no	no	22.6	no	47.5	1.87	1.2	no	7.40208	no	Q3	0
58929	55	female	2	no	no	26.66	no	48.3	1.72	0.76	no	10.9311	no	Q4	0
80818	58	male	1	no	no	34.67	no	49.2	1.41	1.54	no	4.50468	no	Q2	0
92299	70	male	5	no	no	20.73	no	47.9	2.15	1.57	no	6.55955	no	Q3	0
43624	61	male	3	no	no	29.57	no	49.8	2.22	1.22	no	9.06197	no	Q3	0
99153	65	male	5	no	no	31.99	no	44	2.76	1.9	no	6.39158	no	Q2	0
25462	62	male	4	no	yes	29.92	no	46.6	3.02	3.98	no	3.53598	no	Q2	0
65806	55	female	1	yes	no	29.5	yes	46.6	1.49	1.61	no	4.31267	no	Q2	0
96647	67	male	5	no	yes	18.99	no	50.2	1.8	1.05	no	8.60571	no	Q3	0
74576	65	female	1	no	yes	27.2	no	50.3	2.61	1	no	13.1283	yes	Q4	0
55525	65	female	4	no	no	22.29	no	48	1.75	1.93	no	4.35233	no	Q2	0
82357	53	female	3	no	yes	36.66	no	48.8	1.96	1.92	no	4.98167	yes	Q2	0
75424	40	female	4	no	no	27.29	no	46.3	1.84	1.9	no	4.48379	yes	Q2	0
87813	53	female	4	no	no	24.95	no	46.2	1.82	0.26	no	32.34	no	Q4	0
91417	67	female	3	no	no	18.88	no	46	2.81	1.34	no	9.64627	no	Q3	0
62312	59	female	5	no	no	28.54	no	43.2	1.98	0.89	no	9.61079	no	Q3	0
70140	63	female	2	yes	no	24.05	no	48	1.45	1.45	no	4.8	yes	Q2	0
27537	41	male	5	no	yes	27.29	yes	49.4	2.02	1.47	no	6.7883	no	Q3	0
96796	41	female	5	no	no	19.26	no	41.9	1.36	1	no	5.6984	no	Q2	0
22254	43	female	4	no	no	18.37	no	48.6	1.02	1.73	no	2.86543	no	Q1	0
31682	62	female	5	no	no	24.59	no	46.3	1.52	0.77	no	9.13974	no	Q3	0
67517	68	male	3	no	no	30.49	no	46.9	2.58	1.49	no	8.12094	no	Q3	0
43444	60	female	5	no	no	21.42	no	44.5	2.49	0.55	no	20.1464	yes	Q4	0
36919	57	female	2	no	no	19.27	no	43.1	1.79	0.88	no	8.76693	no	Q3	0
57463	63	male	3	no	no	34.89	no	44.4	1.7	1.09	no	6.92477	no	Q3	0
17453	54	female	2	no	no	23.4	no	47.9	2.59	0.62	no	20.0098	no	Q4	0
80508	60	female	5	no	no	26.53	yes	43.8	2.03	7.5	no	1.18552	no	Q1	0
80752	62	male	3	no	no	32.47	no	47.2	2.39	1.35	no	8.35615	no	Q3	0
90692	65	male	1	yes	no	32.05	no	49.4	2.21	0.79	no	13.8195	no	Q4	0
98145	65	male	2	no	no	34.42	no	43.4	2.21	1.22	no	7.8618	yes	Q3	0
95120	52	female	5	no	no	35.98	no	42.6	1.09	0.65	no	7.14369	no	Q3	0
62335	74	female	4	no	no	24.62	no	44.3	2.62	1.19	no	9.75345	no	Q3	0
53788	67	female	3	no	no	19.41	no	46	1.13	1.99	no	2.61206	no	Q1	0
92692	68	female	2	no	no	24.87	no	44.6	1.43	9.69	no	0.658184	no	Q1	0
83151	58	male	5	no	no	27.64	no	44.9	2.44	0.98	no	11.1792	yes	Q4	0
34584	53	female	5	no	no	23.08	no	43.9	2.32	1.39	no	7.32719	no	Q3	0
59694	72	female	5	no	no	29.53	yes	41.8	2.05	1.57	no	5.45796	no	Q2	0
17595	43	female	2	yes	no	34.36	no	49.7	1.46	1.58	no	4.59253	no	Q2	0
12336	66	female	5	no	no	27.05	no	48.2	1.54	0.77	no	9.64	yes	Q3	0
53636	47	female	4	no	no	26.76	no	45.2	1.68	1.26	no	6.02667	no	Q2	0
83749	60	male	5	no	no	31.63	no	45.4	1.9	1.25	no	6.9008	no	Q3	0
12292	49	male	1	no	yes	30.52	no	45.7	2.03	16.89	no	0.549266	no	Q1	0
69266	71	male	5	no	no	28.77	no	45.2	2.49	0.56	no	20.0979	no	Q4	0
84745	61	male	3	no	no	32.95	no	45.1	2.37	0.75	no	14.2516	no	Q4	0
96226	59	female	3	no	yes	30.77	no	47.6	1.05	0.75	no	6.664	no	Q3	0
27586	93	female	2	no	no	18.84	no	40.7	1.42	0.09	no	64.2156	yes	Q4	0
22983	63	female	2	no	yes	18.52	no	45.3	2.47	1.64	no	6.82262	no	Q3	0
27179	73	female	5	no	no	27.67	no	43	2.17	0.62	no	15.05	yes	Q4	0
45193	43	male	5	no	no	27.83	no	49.1	2.11	0.24	no	43.1671	no	Q4	0
79280	54	male	2	yes	no	30.07	no	45.7	1.91	1.42	no	6.14697	no	Q2	0
38592	59	female	2	no	no	24.66	no	49.3	1.99	1.34	no	7.32142	no	Q3	0
57435	59	male	2	no	no	34.63	no	50.8	1.57	1.45	no	5.50041	yes	Q2	0
56318	51	male	2	no	no	29.29	no	47.1	2.95	0.74	no	18.7764	yes	Q4	0
38487	71	male	2	no	no	34.2	yes	43.6	2.72	0.94	no	12.6162	no	Q4	0
42103	63	male	3	no	no	27	no	48.2	1.42	0.52	no	13.1623	yes	Q4	0
39700	71	male	3	no	no	20.77	yes	49.3	1.67	1.21	no	6.80421	yes	Q3	0
96361	51	male	4	no	no	21.21	no	49.5	1.47	1.57	no	4.63471	yes	Q2	0
66496	45	female	2	no	no	22.09	no	49.2	2.42	0.72	no	16.5367	no	Q4	0
58855	41	male	1	no	no	23.13	no	48.2	2.03	1.52	no	6.43724	no	Q2	0
33877	64	female	2	no	no	36.65	no	49.5	2.4	1.78	no	6.67416	no	Q3	0
64423	44	male	4	no	no	28.12	no	48.3	1.7	1.87	no	4.39091	no	Q2	0
48890	83	male	2	no	no	28.62	no	45.3	2.56	1.85	no	6.26854	no	Q2	0
32322	62	male	5	no	no	24.27	no	48.8	1.56	1.06	no	7.18189	no	Q3	0
36704	80	male	3	no	no	27.58	no	43.4	1.64	1.91	no	3.72649	no	Q2	0
29051	82	male	3	no	no	31.68	yes	45.7	2.52	1	no	11.5164	no	Q4	0
77005	79	male	5	no	yes	23.92	no	46.3	2.44	0.43	no	26.2726	yes	Q4	0
74321	86	male	5	no	no	28.34	no	45.5	1.86	1.67	no	5.06766	no	Q2	0
29782	66	female	5	no	no	20.68	no	43.5	2.15	8.38	no	1.11605	no	Q1	0
51337	67	male	5	no	no	27.39	no	49.3	2.53	1.2	no	10.3941	no	Q3	0
61301	53	male	1	no	yes	31.1	no	46	2.47	1.39	no	8.1741	no	Q3	0
40364	47	female	4	no	no	29.73	no	44.9	2.61	1.77	no	6.62085	no	Q3	0
84176	49	female	5	no	yes	25.93	yes	47.3	1.46	0.96	no	7.19354	no	Q3	0
27664	54	male	5	no	no	24.94	no	45.7	1.11	1.24	no	4.09089	no	Q2	0
92305	42	female	3	no	no	32.98	no	44.9	2.62	1.31	no	8.98	no	Q3	0
14525	47	female	5	no	yes	22.36	no	43.8	1.01	1.54	no	2.8726	no	Q1	0
95111	48	male	4	no	no	31.85	yes	50.3	1.93	2.62	no	3.70531	no	Q2	0
76312	50	female	4	yes	no	22.6	no	50.3	1.66	3.97	no	2.10322	yes	Q1	0
68993	52	male	3	no	no	27.06	no	42.8	1.2	1.49	no	3.44698	yes	Q1	0
23515	42	male	2	no	no	35.75	no	47.8	2.03	1.73	no	5.6089	no	Q2	0
61924	41	male	2	yes	no	27.51	no	47.9	2.43	0.94	no	12.3827	yes	Q4	0
32972	60	male	1	no	no	25.98	no	48.3	2.38	1.17	no	9.82513	no	Q3	0
77204	40	male	4	no	no	25.33	no	49.1	1.79	1.16	no	7.57664	no	Q3	0
18463	71	male	1	no	no	32.9	no	44.6	1.8	1.23	no	6.52683	no	Q3	0
22773	44	female	3	no	no	30.5	no	45.4	1.71	1.28	no	6.06516	no	Q2	0
14526	61	male	5	no	yes	24.12	no	47.6	1.87	1.88	no	4.73468	yes	Q2	0
90154	51	male	5	no	no	23.81	no	45.2	2.64	8.72	no	1.36844	yes	Q1	0
66657	401	female	5	no	no	34.57	no	45.2	1.51	1.18	no	5.78407	yes	Q2	0
69318	57	male	3	no	no	32.47	no	43.7	1.58	9.17	no	0.752955	no	Q1	0
91833	71	male	1	no	no	27.71	no	48.7	1.27	0.53	no	11.6696	no	Q4	0
38886	46	male	5	no	no	31.54	no	45.3	2.09	1.7	no	5.56924	no	Q2	0
98211	71	male	3	no	yes	34.61	no	48.4	1.6	1.87	no	4.14118	yes	Q2	0
14862	64	male	1	no	no	28.43	no	48.5	2.86	0.84	no	16.5131	no	Q4	0
95772	46	male	3	no	yes	22.95	no	49.8	2.29	1.24	no	9.19694	no	Q3	0
38818	55	male	4	no	no	18.9	no	47	1.93	1.23	no	7.3748	yes	Q3	0
58533	71	male	2	no	no	21.76	no	47.8	1.78	0.8	no	10.6355	no	Q3	0
73154	80	male	1	no	no	19.6	no	45.1	2.76	0.22	no	56.58	yes	Q4	0
22810	75	female	5	no	no	28.42	no	46.8	3.4	1	no	15.912	no	Q4	0
71511	85	male	5	no	no	31.42	no	39.7	0.66	0.86	no	3.04674	no	Q1	0
38313	53	male	3	no	no	36.83	yes	49.5	2.43	0.91	no	13.2181	no	Q4	0
96636	53	male	2	no	no	21.03	no	49.5	1.8	1.05	no	8.48571	yes	Q3	0
59380	46	male	5	yes	no	27.2	no	48.5	1.41	1.85	no	3.69649	yes	Q2	0
94539	50	male	5	no	no	28.06	no	45	1.91	1.6	no	5.37188	yes	Q2	0
29660	59	male	2	no	no	27.86	yes	48.3	2.26	1.02	no	10.7018	yes	Q4	0
98710	51	male	2	no	no	30.54	no	48.6	1.15	0.84	no	6.65357	no	Q3	0
91786	47	male	1	no	no	27.65	no	46.5	2.77	1.39	no	9.26655	yes	Q3	0
92992	55	male	4	no	no	27.79	no	45.7	1.68	1.38	no	5.56348	no	Q2	0
87171	65	male	2	no	no	34.7	no	44	1.36	0.68	no	8.8	no	Q3	0
58097	48	male	3	no	no	25.29	no	46	3.13	1.29	no	11.1612	no	Q4	0
17401	49	female	5	no	no	28.84	yes	43.9	1.6	18.42	no	0.381325	no	Q1	0
78323	77	male	4	no	no	27.68	no	48.1	2.05	0.54	no	18.2602	yes	Q4	0
48786	42	female	4	no	no	31.18	no	43	2	1.44	no	5.97222	no	Q2	0
75364	59	male	2	no	no	24.41	no	48.3	1.8	0.77	no	11.2909	yes	Q4	0
93679	43	male	5	no	no	24.99	no	46.7	2.06	1.31	no	7.34366	no	Q3	0
73649	67	female	5	no	no	34.57	no	46.8	2.73	0.68	no	18.7888	yes	Q4	0
60546	42	female	3	no	yes	34.28	no	46	1.57	1.52	no	4.75132	no	Q2	0
86331	83	female	5	no	no	26.77	no	43.3	2.2	1.31	no	7.27176	no	Q3	0
15842	44	female	1	no	no	27.98	no	48.5	1.66	3.12	no	2.58045	yes	Q1	0
40182	55	female	2	no	no	28.14	no	46.4	2	1.52	no	6.10526	yes	Q2	0
64056	42	female	3	yes	no	25.4	no	49.3	2.1	1.9	no	5.44895	no	Q2	0
91729	48	male	5	no	no	29.23	no	46.6	1.46	0.76	no	8.95211	yes	Q3	0
82524	63	female	1	no	no	21.04	no	46.6	2.02	0.58	no	16.2297	yes	Q4	0
69390	52	female	5	yes	no	22.15	no	47.7	2.25	0.56	no	19.1652	yes	Q4	0
86539	44	female	2	no	no	30.58	no	45.2	1.55	1.37	no	5.11387	no	Q2	0
16350	70	male	3	no	no	21.5	no	47.1	2.05	1.35	no	7.15222	yes	Q3	0
20309	60	female	2	no	no	30.25	no	45.2	2.71	1.66	no	7.37904	yes	Q3	0
32730	60	male	1	no	no	34.76	no	44.8	2.28	0.85	no	12.0169	no	Q4	0
24684	45	male	5	no	no	24.18	no	48.5	1.53	11.44	no	0.648645	yes	Q1	0
89216	50	male	5	no	no	31.05	yes	48.5	2.15	1.38	no	7.55616	no	Q3	0
19538	55	male	5	no	yes	36.91	yes	48.2	3.64	6.84	no	2.56503	no	Q1	0
85482	58	male	1	no	yes	34.83	no	48.2	1.23	13.78	no	0.430232	yes	Q1	0
87750	47	female	2	no	no	32.55	no	50.8	2.12	1.27	no	8.48	no	Q3	0
61357	51	male	3	no	no	32.35	yes	45.7	1.59	1.4	no	5.19021	no	Q2	0
13149	40	female	4	no	yes	24.72	no	44.7	1.66	6.35	no	1.16854	yes	Q1	0
39100	45	female	1	no	no	27.2	no	45.9	1.84	0.19	no	44.4505	no	Q4	0
30079	42	female	5	no	no	21.02	no	48.6	2.43	1.29	no	9.15488	yes	Q3	0
77123	45	female	5	no	no	27.39	no	47.4	2.55	0.55	no	21.9764	yes	Q4	0
14943	60	male	5	no	no	26.47	no	43.9	2.26	1.34	no	7.40403	no	Q3	0
27723	48	female	2	no	no	23.1	no	47	1.94	0.44	no	20.7227	no	Q4	0
37780	42	female	4	no	no	27.36	no	46.9	2.53	1.9	no	6.24511	no	Q2	0
36512	51	male	2	no	no	23.07	no	46.9	1.49	0.84	no	8.31917	no	Q3	0
42339	40	male	3	no	no	28.7	no	48	1.79	0.67	no	12.8239	no	Q4	0
90974	53	female	2	no	no	19.63	no	46.4	1.99	0.73	no	12.6488	no	Q4	0
74328	53	male	3	yes	no	31.49	yes	47.5	2.36	0.81	no	13.8395	yes	Q4	0
39066	43	male	5	no	no	22.8	no	49.1	1.79	0.53	no	16.5828	no	Q4	0
68033	54	female	3	no	no	27.74	no	46.3	2.03	8.26	no	1.13788	yes	Q1	0
71049	45	female	2	no	no	24.46	no	48	1.54	0.58	no	12.7448	yes	Q4	0
21685	43	male	5	no	no	26.37	yes	48	1.6	1.65	no	4.65455	no	Q2	0
60613	47	female	5	no	no	30.2	no	45.6	2.33	0.52	no	20.4323	no	Q4	0
44899	60	male	2	no	no	30	no	47.7	1.65	1.11	no	7.09054	yes	Q3	0
39533	49	male	4	no	yes	34.51	no	43.1	1.59	10.27	no	0.667274	no	Q1	0
10293	46	female	1	no	no	28.04	no	46.8	1.46	1.24	no	5.51032	yes	Q2	0
20754	58	female	2	no	no	21.46	no	44	1.78	1.97	no	3.97563	no	Q2	0
57544	49	male	5	no	no	21.49	no	46.5	1.77	1.65	no	4.98818	no	Q2	0
55206	40	male	2	no	yes	34.17	no	48.7	2.76	1.98	no	6.78848	no	Q3	0
55070	78	male	5	no	no	22.33	yes	47.3	0.93	1.08	no	4.07306	yes	Q2	0
89027	43	female	3	no	no	27.88	no	49.5	1.43	1.9	no	3.72553	yes	Q2	0
90182	45	female	3	no	no	22.11	no	43.6	1.78	0.52	no	14.9246	no	Q4	0
15470	73	male	5	no	yes	28.68	yes	48.4	2.16	0.95	no	11.0046	no	Q4	0
18929	53	male	5	no	no	20.33	no	44.4	2.13	0.85	no	11.1261	no	Q4	0
80091	47	female	5	no	no	22.22	no	46	1.48	1.99	no	3.42111	no	Q1	0
70102	58	male	4	no	no	34.29	no	47.8	1.93	1.28	no	7.20734	yes	Q3	0
91167	66	female	3	no	no	25.99	no	47.6	1.08	1.84	no	2.79391	no	Q1	0
93627	54	male	2	no	no	22.01	no	44.1	1.89	1.93	no	4.3186	yes	Q2	0
58362	77	male	2	yes	no	18.39	yes	45.3	1.85	1	no	8.3805	yes	Q3	0
91001	50	male	3	no	no	24.09	no	48.5	1.95	1.09	no	8.67661	no	Q3	0
45570	61	male	1	no	no	24.01	no	49.5	1.95	0.67	no	14.4067	no	Q4	0
44352	57	male	3	no	no	27.22	no	44.9	1.41	0.86	no	7.36151	no	Q3	0
47745	49	male	3	no	no	27.69	no	48.4	2.61	1.9	no	6.64863	yes	Q3	0
27992	47	female	2	no	no	30.63	no	46.4	1.47	0.89	no	7.66382	no	Q3	0
98712	42	male	1	no	no	25.44	no	49.5	2.59	1.62	no	7.91389	yes	Q3	0
17646	59	female	1	no	no	28.26	no	46.5	1.64	1.25	no	6.1008	yes	Q2	0
75564	40	male	2	no	yes	28.91	no	48.4	1.51	0.65	no	11.2437	no	Q4	0
58155	52	male	2	no	no	30.7	no	43.1	1.36	8.29	no	0.707069	no	Q1	0
20777	62	male	2	no	yes	34.89	no	47.8	2.91	1.45	no	9.59297	no	Q3	0
47576	54	male	5	no	yes	35.24	no	46.7	2.92	0.41	no	33.2595	yes	Q4	0
15615	59	male	3	no	no	34.39	yes	47.4	1.83	1.29	no	6.72419	no	Q3	0
67451	44	male	2	no	yes	34.48	no	45.9	1.77	1.58	no	5.14196	yes	Q2	0
38574	63	male	1	no	no	32.59	no	47.5	2.45	1.91	no	6.09293	no	Q2	0
50178	46	male	1	no	no	24.59	no	48.1	1.95	1.05	no	8.93286	no	Q3	0
90415	47	male	5	no	no	31.56	no	46.8	3.56	0.75	no	22.2144	no	Q4	0
74146	41	female	1	no	no	27.9	no	43.1	1.37	0.57	no	10.3591	no	Q3	0
96869	41	female	3	no	yes	27.25	no	48.4	1.2	0.73	no	7.95616	yes	Q3	0
47686	53	male	4	no	no	29.31	no	45.6	1.69	1.46	no	5.27836	no	Q2	0
29072	43	female	2	no	no	27.37	no	47.5	1.31	1.39	no	4.47662	yes	Q2	0
48458	62	female	5	no	yes	32.21	no	48.5	1.98	0.64	no	15.0047	yes	Q4	0
41617	86	female	2	no	no	34.18	yes	40.9	1.26	1.6	no	3.22087	yes	Q1	0
78933	65	male	3	no	no	19.51	no	44.8	1.46	1.94	no	3.37155	no	Q1	0
54118	59	female	3	yes	no	24.3	yes	45.9	1.94	0.85	no	10.476	yes	Q3	0
71351	62	male	2	no	no	24.11	no	48.6	1.81	1.89	no	4.65429	yes	Q2	0
83600	54	male	1	no	yes	34.2	no	48.6	2.59	0.66	no	19.0718	yes	Q4	0
24935	63	male	2	no	no	29.84	no	46.3	3.94	1.1	no	16.5838	no	Q4	0
17123	50	male	5	no	no	29	no	49.5	1.02	1.57	no	3.21592	yes	Q1	0
57747	41	female	3	no	no	29.61	no	45.5	1.22	1.43	no	3.88182	yes	Q2	0
48206	66	female	2	yes	no	19.6	yes	46.2	1.44	0.53	no	12.5525	yes	Q4	0
90715	65	male	4	no	yes	34.64	no	47.7	1.91	1.36	no	6.69904	no	Q3	0
21969	57	male	3	no	no	28.55	no	46.7	1.62	0.78	no	9.69923	yes	Q3	0
40864	65	female	2	no	no	28.53	no	45.2	2.87	6.68	no	1.94198	no	Q1	0
18706	61	male	5	no	no	24.77	no	46.8	1.41	0.56	no	11.7836	no	Q4	0
32074	57	female	5	no	no	26.4	no	46.7	1.21	1.73	no	3.2663	yes	Q1	0
51719	62	female	3	no	no	24.4	no	44.7	1.53	1.04	no	6.57606	yes	Q3	0
87502	51	female	2	no	no	23.82	yes	43.9	2.05	0.72	no	12.4993	no	Q4	0
13083	47	male	5	no	no	36.73	no	46.7	2.17	0.63	no	16.0856	no	Q4	0
60474	49	female	5	no	yes	34.91	no	41.2	0.88	0.99	no	3.66222	no	Q2	0
40407	59	male	4	no	no	24.07	no	47.8	2.17	1.54	no	6.73545	yes	Q3	0
18860	62	male	5	no	yes	32.83	yes	48.3	3.19	0.57	no	27.0311	no	Q4	0
22358	60	male	5	no	no	30.11	no	45.6	2.82	1.48	no	8.68865	no	Q3	0
48212	43	female	5	no	no	25.49	no	44.8	1.36	2.21	no	2.75692	yes	Q1	0
12740	42	female	3	no	no	32.98	no	48.5	1.75	4.98	no	1.70432	no	Q1	0
56968	63	male	1	no	no	32.61	no	46.7	2.74	1.17	no	10.9366	no	Q4	0
13877	68	male	5	no	no	34.42	no	45.2	1.66	1.57	no	4.77911	no	Q2	0
94661	54	female	4	no	yes	28.84	no	42.4	2.65	1.25	no	8.9888	yes	Q3	0
68374	51	female	4	no	no	21.27	no	47.8	1.52	1.35	no	5.38193	yes	Q2	0
92278	53	female	3	no	no	25.22	no	44.7	1.96	0.71	no	12.3397	no	Q4	0
34837	50	female	2	no	no	24.49	no	46.1	2.06	2.8	no	3.39164	no	Q1	0
68921	62	female	5	no	no	27.5	yes	47.1	2.25	0.51	no	20.7794	yes	Q4	0
57590	64	female	5	no	no	30.22	no	44.5	1.2	1.45	no	3.68276	no	Q2	0
52443	69	female	3	no	no	34.71	no	46.1	1.22	0.72	no	7.81139	no	Q3	0
22697	61	male	5	yes	no	28.54	no	46.3	2.43	1.02	no	11.0303	yes	Q4	0
18892	61	male	1	no	no	24.78	no	44.6	2.16	1.73	no	5.56855	no	Q2	0
13806	62	female	3	no	no	24.13	no	46.1	1.85	0.74	no	11.525	no	Q4	0
21098	70	male	5	no	no	30.34	yes	44.9	3.69	1.07	no	15.4842	no	Q4	0
92813	62	female	1	no	no	24.79	no	43.7	2.82	1.13	no	10.9057	yes	Q4	0
39064	63	male	2	no	no	26.73	no	44	2.35	0.58	no	17.8276	yes	Q4	0
49305	57	female	2	no	no	18.49	no	47.4	1.97	3.31	no	2.82109	yes	Q1	0
20000	62	male	3	no	no	31.79	no	44.4	1.91	1.31	no	6.47359	yes	Q2	0
46072	62	female	3	no	no	25.3	no	46.8	2.27	0.78	no	13.62	yes	Q4	0
65784	60	female	4	no	no	26.91	no	43.6	2.76	1.44	no	8.35667	no	Q3	0
58435	44	male	1	no	no	29.17	no	46.5	1.48	1.67	no	4.12096	no	Q2	0
48951	71	male	1	no	no	20.24	no	46.2	1.32	1.49	no	4.09289	no	Q2	0
43139	60	female	5	no	no	36.05	no	44.6	2.87	0.9	no	14.2224	no	Q4	0
33754	83	male	5	no	no	31.97	no	45.7	2.21	1.02	no	9.90167	yes	Q3	0
60951	62	male	5	no	no	29.5	no	42.6	1.83	3.78	no	2.06238	yes	Q1	0
52430	40	male	2	no	no	31.29	no	48.6	2.97	0.92	no	15.6893	no	Q4	0
77113	43	male	2	no	no	28.12	no	48.9	2.33	0.54	no	21.0994	yes	Q4	0
13428	60	female	1	no	no	34.12	no	45.9	1.55	1.84	no	3.86658	yes	Q2	0
31688	62	female	4	no	no	19	no	46.5	1.58	1.68	no	4.37321	no	Q2	0
27312	54	male	3	yes	yes	22.15	no	44.2	2.41	1.39	no	7.66345	no	Q3	0
41943	63	female	1	no	no	24.65	no	44.7	1.84	0.9	no	9.13867	no	Q3	0
74892	51	male	4	no	no	34.49	no	48.3	1.39	1.13	no	5.94133	yes	Q2	0
56849	43	female	5	no	yes	21.84	no	43.6	1.89	1.37	no	6.01489	no	Q2	0
60623	78	female	1	no	no	31.02	no	48.3	4.72	1.67	no	13.6513	yes	Q4	0
32783	60	male	3	no	no	30.16	yes	43.7	2.29	0.87	no	11.5026	no	Q4	0
12696	41	male	2	no	no	24.47	no	49.3	3.4	1.54	no	10.8844	yes	Q4	0
16688	60	female	2	no	yes	32.52	no	45.3	1.91	7.68	no	1.1266	no	Q1	0
87891	55	male	5	no	no	27.58	no	44.8	2.84	0.79	no	16.1053	no	Q4	0
12432	50	male	5	no	no	19.66	no	47.8	2.47	0.89	no	13.2658	yes	Q4	0
96878	45	male	2	no	no	18.01	no	46.6	3.07	0.73	no	19.5975	yes	Q4	0
63298	41	female	5	no	no	28.14	no	44.3	3.16	1.09	no	12.8429	yes	Q4	0
15970	44	female	4	no	no	30.17	no	48.5	1.42	0.32	no	21.5219	yes	Q4	0
63557	55	male	4	no	no	30.46	no	45.3	2.17	1.42	no	6.92261	no	Q3	0
91797	48	male	5	no	no	22.07	no	48.4	1.68	1.96	no	4.14857	no	Q2	0
85942	66	female	5	no	no	26.88	no	43.7	2.58	1.81	no	6.22906	no	Q2	0
92164	43	female	2	no	no	30.76	no	42.7	1.63	1.31	no	5.31305	yes	Q2	0
31584	41	female	3	no	no	27.78	no	48.5	2.3	0.91	no	12.2582	no	Q4	0
60567	46	male	2	no	yes	30.58	no	44.5	2.31	1.91	no	5.38194	yes	Q2	0
79111	47	male	5	no	no	26.66	no	48.4	2.96	1.33	no	10.7717	no	Q4	0
52549	40	female	1	no	yes	23.29	yes	48.4	2.25	0.4	no	27.225	no	Q4	0
12209	43	female	1	yes	no	29.76	no	46.3	1.17	1.24	no	4.36863	yes	Q2	0
44799	51	female	5	no	no	18.79	no	43.4	1.47	1.38	no	4.62304	no	Q2	0
96445	63	male	5	no	no	27.06	no	46.7	1.8	0.63	no	13.3429	no	Q4	0
10381	43	male	5	no	no	19.8	no	47	1.87	0.89	no	9.87528	yes	Q3	0
82392	40	male	1	no	no	35.88	no	48.5	1.73	1.24	no	6.76653	no	Q3	0
55868	47	female	3	no	no	35.53	no	46.4	2.02	0.85	no	11.0268	yes	Q4	0
13469	55	male	3	no	no	34.04	no	48.4	1.61	1.41	no	5.52652	no	Q2	0
53241	79	male	1	no	no	36.81	no	42.7	1.63	1.12	no	6.21438	yes	Q2	0
65605	55	male	2	no	no	27.59	no	43.6	1.99	0.64	no	13.5569	no	Q4	0
45172	75	male	2	no	no	20.19	no	44	1.72	0.97	no	7.80206	yes	Q3	0
90455	53	male	2	no	yes	23.62	no	43.9	2.48	1.16	no	9.38552	no	Q3	0
40605	44	male	1	no	no	22.62	no	46.3	1.84	0.87	no	9.79218	no	Q3	0
95768	54	female	5	no	no	34.19	no	44.3	2.06	1.33	no	6.8615	yes	Q3	0
30323	75	male	5	no	no	24.55	no	43.4	2.3	8.68	no	1.15	no	Q1	0
80754	71	male	1	no	no	27.25	yes	43.7	1.28	0.43	no	13.0084	no	Q4	0
20298	56	female	5	no	no	34.91	no	44.9	1.67	1.45	no	5.17124	yes	Q2	0
83478	80	male	1	no	no	28.24	no	43.2	2.57	0.94	no	11.8111	yes	Q4	0
95463	82	male	3	no	yes	34.72	no	40.7	2.45	1.19	no	8.37941	yes	Q3	0
90373	52	female	2	no	no	23.43	no	47.6	2.94	0.71	no	19.7104	yes	Q4	0
83858	57	female	2	no	no	24.54	no	45.5	1.89	12.66	no	0.679265	yes	Q1	0
84126	57	female	2	no	yes	28.62	no	46.7	1.64	0.88	no	8.70318	no	Q3	0
38198	64	male	1	yes	yes	25.28	no	46.3	1.46	0.93	no	7.2686	no	Q3	0
50929	63	female	3	no	yes	32.13	no	46.3	1.43	1.36	no	4.86831	yes	Q2	0
93068	50	male	2	no	no	31.49	yes	48.5	1.96	1.8	no	5.28111	no	Q2	0
14621	65	male	4	no	no	21.47	no	49.4	1.84	1.27	no	7.15717	no	Q3	0
44947	61	male	2	no	no	23.32	no	46.2	1.66	1.81	no	4.23713	no	Q2	0
23959	80	male	3	no	no	30.37	no	48.3	2.33	1.1	no	10.2308	yes	Q3	0
41022	41	female	1	no	no	24.24	no	46.8	1.52	1.45	no	4.90593	no	Q2	0
21224	40	female	2	yes	no	28.59	no	44.9	1.75	1.02	no	7.70343	no	Q3	0
84456	48	female	3	no	no	28.39	no	48.6	2.01	1.16	no	8.42121	no	Q3	0
19810	53	male	4	no	yes	23.34	no	45.5	2.21	1.75	no	5.746	no	Q2	0
30996	56	female	5	no	no	30.93	no	49.5	2.03	0.77	no	13.05	yes	Q4	0
79307	60	female	1	no	no	24.39	yes	45.5	2.01	1.54	no	5.93864	no	Q2	0
41297	61	male	5	no	no	24.87	no	46	2.13	1.56	no	6.28077	no	Q2	0
59502	61	male	3	no	no	30.28	no	44.1	2.31	1.62	no	6.28833	no	Q2	0
16926	67	male	3	no	no	24.46	no	45.6	2.07	1.25	no	7.55136	yes	Q3	0
50560	57	female	4	no	no	22.95	no	46.2	2.91	1.93	no	6.96591	yes	Q3	0
57865	53	female	2	no	no	34.72	no	48.5	2	1.05	no	9.2381	no	Q3	0
41025	69	male	5	no	no	30.43	yes	43.8	2.1	0.06	no	153.3	no	Q4	0
79603	89	male	3	no	no	28.57	yes	42.5	4.37	0.65	no	28.5731	no	Q4	0
21534	62	male	2	no	no	27.95	no	43.4	1.42	1.69	no	3.64663	no	Q2	0
98845	52	female	3	no	no	25.76	no	44.5	2.19	1.04	no	9.37067	no	Q3	0
65537	70	female	5	no	no	24.26	no	47.2	3.19	0.66	no	22.8133	no	Q4	0
56054	61	male	2	no	no	20.77	no	42.5	2.48	1.26	no	8.36508	no	Q3	0
95254	50	female	5	yes	no	23.44	no	44.9	1.85	1.19	no	6.98025	yes	Q3	0
80131	58	male	2	no	no	23.88	no	42.7	1.54	1.64	no	4.00963	yes	Q2	0
98388	46	female	1	no	yes	24.41	no	43.3	1.99	1.19	no	7.24092	no	Q3	0
65620	64	female	5	no	yes	27.36	no	47.1	1.21	0.54	no	10.5539	no	Q3	0
15841	42	female	2	no	no	29.6	no	45.9	3.01	1.44	no	9.59437	no	Q3	0
91671	60	male	5	no	yes	23.36	no	43.3	2.54	1.39	no	7.91237	yes	Q3	0
78356	56	female	2	no	no	30.96	no	48.3	2.35	1.7	no	6.67676	no	Q3	0
91879	43	female	3	no	no	20.62	no	44.7	2.43	1.08	no	10.0575	yes	Q3	0
17094	50	female	3	no	no	23.04	no	41.8	1.92	1.39	no	5.77381	no	Q2	0
17749	62	male	1	no	no	32.03	no	45.1	2.69	0.51	no	23.788	no	Q4	0
63311	77	male	3	no	no	27.37	no	45.6	1.62	1.26	no	5.86286	no	Q2	0
32394	70	female	3	no	yes	28.05	no	42	1.34	1.68	no	3.35	no	Q1	0
71785	44	female	2	no	no	18.5	no	46.8	2.33	1.7	no	6.41435	yes	Q2	0
65840	66	male	2	no	yes	34.24	no	45.5	1.11	1.04	no	4.85625	yes	Q2	0
99972	46	male	3	no	yes	32.63	no	43.9	2.44	0.77	no	13.9112	yes	Q4	0
86640	46	female	3	no	no	22.71	no	45.1	2.41	0.68	no	15.984	yes	Q4	0
85695	67	male	1	no	no	29.2	yes	46.6	3.42	2	no	7.9686	yes	Q3	0
74916	70	female	5	no	no	28.13	no	46.1	1.64	1.38	no	5.47855	yes	Q2	0
12806	59	female	3	no	no	32.28	no	46.7	2.04	13.45	no	0.708312	no	Q1	0
56375	55	male	3	no	no	32.46	yes	43.8	3.26	0.91	no	15.691	no	Q4	0
28148	43	male	5	no	no	18.54	no	49.9	2.07	8.56	no	1.20669	yes	Q1	0
54719	42	female	2	no	no	30.22	no	44.7	2.12	1.15	no	8.24035	no	Q3	0
67592	84	male	5	no	no	24.17	no	43.1	2.23	1.09	no	8.81771	no	Q3	0
56467	49	male	5	no	yes	32.52	yes	45.7	2.14	1.81	no	5.4032	no	Q2	0
81162	43	female	1	no	no	26.53	no	48.5	2.83	1.79	no	7.66788	yes	Q3	0
12156	56	male	5	no	no	21.91	yes	44.6	1.92	1.32	no	6.48727	no	Q2	0
64365	40	male	4	yes	no	29.79	no	47.6	2.37	1	no	11.2812	no	Q4	0
75265	57	male	2	no	no	30.9	no	46.5	1.58	1.84	no	3.99293	no	Q2	0
56530	43	male	4	no	no	27.76	no	50	1.79	1.23	no	7.27642	no	Q3	0
36669	40	female	5	no	no	34.52	no	43.7	1.84	1.84	no	4.37	no	Q2	0
79956	61	male	4	no	no	29.67	no	48.7	2.64	1.41	no	9.1183	no	Q3	0
24015	46	female	1	no	yes	21.98	no	46.2	0.75	1.2	no	2.8875	no	Q1	0
20725	61	male	1	no	no	28.22	no	47.5	2.98	1.77	no	7.99718	no	Q3	0
61958	40	male	4	no	no	26.18	no	47.4	2.85	1.25	no	10.8072	no	Q4	0
23457	57	male	5	no	no	24.6	yes	43.8	2.35	1.55	no	6.64065	yes	Q3	0
35547	46	male	4	no	no	31.41	no	48.5	2.63	1.64	no	7.77774	yes	Q3	0
53062	54	male	4	no	no	24.55	no	50.5	2.47	0.75	no	16.6313	no	Q4	0
70561	61	female	3	no	no	32.71	no	44	2.02	0.62	no	14.3355	no	Q4	0
85444	60	female	5	no	yes	34.86	no	44.9	1.93	1.94	no	4.46686	yes	Q2	0
42351	49	male	1	yes	yes	34.8	yes	46.4	2.1	1.07	no	9.10654	no	Q3	0
54026	53	male	5	no	no	34.51	no	44.4	2	1.41	no	6.29787	yes	Q2	0
41350	52	female	2	no	no	28.95	no	45.1	2.29	1.18	no	8.75246	no	Q3	0
88745	53	female	5	no	no	25.74	yes	48.4	2.89	1.43	no	9.78154	yes	Q3	0
70586	86	male	4	no	no	27.06	no	49.5	1.56	1.42	no	5.43803	no	Q2	0
83480	62	male	5	yes	yes	32.79	no	45.9	2.39	0.94	no	11.6703	no	Q4	0
